# Supplementary material for: Transcriptomic Analysis Reveals Cu/Zn SODs Acting as Hub Genes of SODs in Hylocereus undatus Induced by Trypsin during Storage
Source: Antioxidants (Basel). 2020 Feb 17;9(2):162. doi: 10.3390/antiox9020162 (PMC7070240; doi:10.3390/antiox9020162)
Supplement: Supplementary file 1 [file antioxidants-09-00162-s001.zip]

Archive with 17 entries (15 files):
- antioxidants-699062-supplementary-revised-2/
- antioxidants-699062-supplementary-revised-2/Fig. S1 Venn.tif
- antioxidants-699062-supplementary-revised-2/Fig. S10 DAG-SODup4.tif
- antioxidants-699062-supplementary-revised-2/Fig. S13 Powerlaw.tif
- antioxidants-699062-supplementary-revised-2/Fig. S9 DAG-SODdown5.tif
- antioxidants-699062-supplementary-revised-2/Table S10 Clusters SODfirstneighbor.xlsx
- antioxidants-699062-supplementary-revised-2/Table S12 Primer sequences used in RT-qPCR.xlsx
- antioxidants-699062-supplementary-revised-2/Table S7 PPIROS1027 by cytoscape.xlsx
- antioxidants-699062-supplementary-revised-2/Table S8 Clusters ROS1027.xlsx
- antioxidants-699062-supplementary-revised-2/__MACOSX/
- antioxidants-699062-supplementary-revised-2/__MACOSX/._Fig. S1 Venn.tif
- antioxidants-699062-supplementary-revised-2/__MACOSX/._Fig. S10 DAG-SODup4.tif
- antioxidants-699062-supplementary-revised-2/__MACOSX/._Fig. S13 Powerlaw.tif
- antioxidants-699062-supplementary-revised-2/__MACOSX/._Table S10 Clusters SODfirstneighbor.xlsx
- antioxidants-699062-supplementary-revised-2/__MACOSX/._Table S12 Primer sequences used in RT-qPCR.xlsx
- antioxidants-699062-supplementary-revised-2/__MACOSX/._Table S7 PPIROS1027 by cytoscape.xlsx
- antioxidants-699062-supplementary-revised-2/__MACOSX/._Table S8 Clusters ROS1027.xlsx
