# Supplementary material for: Transcriptomic Analysis Reveals Cu/Zn SODs Acting as Hub Genes of SODs in Hylocereus undatus Induced by Trypsin during Storage
Source: Antioxidants (Basel). 2020 Feb 17;9(2):162. doi: 10.3390/antiox9020162 (PMC7070240; doi:10.3390/antiox9020162)
Supplement: Supplementary file 1 [file antioxidants-09-00162-s001.zip › antioxidants-699062-supplementary-revised-2/Table S10 Clusters SODfirstneighbor.xlsx]

## Sheet: SOD clusters
MCODE App Results
Date: Jun 14, 2019 4:25:58 PM
Parameters:
Network Scoring:
Include Loops: false Degree Cutoff: 2
Cluster Finding:
Node Score Cutoff: 0.2 Haircut: true Fluff: false K-Core: 2 Max. Depth from Seed: 100
Cluster	Score (Density*#Nodes)	Nodes	Edges	Node IDs
1	21.182	23	233	PER1, GPX3, AT4G35090, TPX1, GR, MSD1, GPX1, CSD2, At3g06730, FSD3, At5g06290, NTRC, FSD2, GPX8, HCF164, CSD1, CAT1, GRXS17, CSD3, At3g24170, PRXIIF, WCRKC2, AT3G52960
2	5.538	14	36	ACHT1, TTL1, TH9, TDX, TRX1, CXIP1, ACHT4, GPX6, CDSP32, ACHT5, WCRKC1, CXIP2, TRX2, CXXS1
3	3	3	3	P5CS1, THY-2, P5CS2
