# Supplementary material for: Transcriptomic Analysis Reveals Cu/Zn SODs Acting as Hub Genes of SODs in Hylocereus undatus Induced by Trypsin during Storage
Source: Antioxidants (Basel). 2020 Feb 17;9(2):162. doi: 10.3390/antiox9020162 (PMC7070240; doi:10.3390/antiox9020162)
Supplement: Supplementary file 1 [file antioxidants-09-00162-s001.zip › antioxidants-699062-supplementary-revised-2/Table S12 Primer sequences used in RT-qPCR.xlsx]

## Sheet: Sheet1
Name	Gene Id	Primer
β-actin		Forward: 5′-TCTGCTGAGCGAGAAAT-3′
		Reward: 5′-AGCCACCACTAAGAACAAT-3′
CSD1	TRINITY_DN49764_c0_g1	Forward: 5′- GCCACGAACTCAGCAAAACCACG -3′
		Reward: 5′- ACCGCAAGCTACTCTGCCACCAG -3′
CSD2	TRINITY_DN90129_c0_g1	Forward: 5′- CATCATCAATTTCGAGCAGAAGG -3′
		Reward: 5′- TCAGCAGTCACATTGCCCAAGTC -3′
CSD3	TRINITY_DN46445_c0_g1	Forward: 5′- ATTGAAGGCAGTGGCTGTCGTCT -3′
		Reward: 5′- GGTATCACCAAGGGCATGGATGT -3′
FSD2	TRINITY_DN50446_c0_g1	Forward: 5′- GACTTGAAGCCTCCACCCTATCC -3′
		Reward: 5′- GTATGCAATCCGCACCACATCCT -3′
FSD3	TRINITY_DN47371_c0_g1	Forward: 5′- GTTCAACGATGCTGCTCAGGTGT -3′
		Reward: 5′- CCAGCCAGAGCCAAAGAATGTCG -3′
MSD1	TRINITY_DN40737_c0_g3	Forward: 5′- CTTCACTCTTCCTGACCTTCCGTAC -3′
		Reward: 5′- ACACCCACCCAGAACCCTGTAAT -3′
CCS	TRINITY_DN51725_c0_g1	Forward: 5′- TTCCTTGTATCTGCTGGTGTTGC -3′
		Reward: 5′- TTCTCGTCGGCTTCTAATGTTCC -3′
