# Supplementary material for: Transcriptomic Analysis Reveals Cu/Zn SODs Acting as Hub Genes of SODs in Hylocereus undatus Induced by Trypsin during Storage
Source: Antioxidants (Basel). 2020 Feb 17;9(2):162. doi: 10.3390/antiox9020162 (PMC7070240; doi:10.3390/antiox9020162)
Supplement: Supplementary file 1 [file antioxidants-09-00162-s001.zip › antioxidants-699062-supplementary-revised-2/Table S7 PPIROS1027 by cytoscape.xlsx]

## Sheet: Table ROS1027
SUID	name	AverageShortestPathLength	BetweennessCentrality	ClosenessCentrality	ClusteringCoefficient	Degree	Eccentricity	EdgeCount	Indegree	IsSingleNode	Label	MCODE_Cluster	MCODE_Node_Status	MCODE_Score	NeighborhoodConnectivity	NumberOfDirectedEdges	NumberOfUndirectedEdges	Outdegree	PartnerOfMultiEdgedNodePairs	Radiality	selected	SelfLoops	shared name	Stress	TopologicalCoefficient
72	CSD1	2.47148	8.292e-05	0.404615	0.245968	32	5	32	1	FALSE	down	Cluster 3	Clustered	15.9476	39.75	32	0	31	0	0.853393	FALSE	0	CSD1	59	0.190191
73	CCS	2.73125	5.15e-06	0.366133	0.3	6	5	6	1	FALSE			Unclustered	4	37.1667	6	0	5	0	0.812847	FALSE	0	CCS	10	0.299731
75	NIA2	2.21212	0.00305626	0.452055	0.0748106	33	5	33	4	FALSE	down	Cluster 5	Clustered	4.25455	27.4242	33	0	29	0	0.87516	FALSE	0	NIA2	2078	0.0962254
76	NIR1	2.55422	0.00038325	0.391509	0.198718	13	5	13	4	FALSE	down	Cluster 5	Clustered	4.4	26.4615	13	0	9	0	0.836321	FALSE	0	NIR1	144	0.153399
78	TED3	3.56322	0.00191223	0.280645	0.358333	16	6	16	5	FALSE	up	Cluster 2	Clustered	10.3956	16.4375	16	0	11	0	0.763764	FALSE	0	TED3	795	0.355978
79	PEX10	4.58879	7.79e-06	0.217923	0.434066	14	8	14	6	FALSE	up	Cluster 2	Clustered	10.3956	17.2857	14	0	8	0	0.750107	FALSE	0	PEX10	7	0.493878
81	CSD2	2.2327	0.00458595	0.447887	0.225379	33	5	33	11	FALSE		Cluster 3	Clustered	15.9476	39.4242	33	0	22	0	0.857875	FALSE	0	CSD2	2346	0.180845
83	UPF3	1	1.105e-05	1	0.0833333	4	1	4	1	FALSE	up	Cluster 16	Clustered	2	2	4	0	3	0	0.541827	FALSE	0	UPF3	2	0.375
84	AT2G39260	0	0	0	0.5	2	0	2	2	FALSE	up	Cluster 16	Clustered	2	3.5	2	0	0	0	0.541187	FALSE	0	AT2G39260	0	0.7
86	PKT3	2.71141	0.00141767	0.368812	0.112434	28	5	28	10	FALSE	down		Unclustered	3.30882	18.5714	28	0	18	0	0.828638	FALSE	0	PKT3	1179	0.126336
87	MFP2	2.09722	0.013955	0.476821	0.0427609	55	4	55	24	FALSE	down	Cluster 5	Clustered	4.15385	14.4909	55	0	31	0	0.876867	FALSE	0	MFP2	6268	0.0574662
89	ACX3	3.42381	0	0.292072	0.222222	9	8	9	0	FALSE	down		Unclustered	3.73333	21.5556	9	0	9	0	0.798762	FALSE	0	ACX3	0	0.262873
91	TED4	2.90062	0.00326668	0.344754	0.0809524	15	6	15	6	FALSE			Unclustered	4.52381	23.2	15	0	9	0	0.822663	FALSE	0	TED4	1597	0.180423
92	HY2	0	0	0	0	2	0	2	2	FALSE			Unclustered	0.666667	16.5	2	0	0	0	0.774434	FALSE	0	HY2	0	0.516667
94	ACX4	5.08696	0.00032063	0.196581	0.179487	13	8	13	7	FALSE	up	Cluster 5	Clustered	5	17.3077	13	0	6	0	0.801963	FALSE	0	ACX4	131	0.196678
96	AT3G15640	2.30769	0.00061614	0.433333	0.303922	18	5	18	6	FALSE	down	Cluster 4	Clustered	10.0571	25.7222	18	0	12	0	0.8137	FALSE	0	AT3G15640	382	0.217985
97	PETC	1.65079	0.00734979	0.605769	0.0875421	55	4	55	29	FALSE	up		Unclustered	3.59886	22.4364	55	0	26	0	0.86577	FALSE	0	PETC	3974	0.0972608
99	AT1G80230	2.28788	1.505e-05	0.437086	0.3875	16	5	16	3	FALSE	up	Cluster 4	Clustered	10.0571	25.5625	16	0	13	0	0.801323	FALSE	0	AT1G80230	7	0.269079
101	ACX1	3.46875	0.00389184	0.288288	0.0944742	34	6	34	29	FALSE	down	Cluster 5	Clustered	4.27206	17.4118	34	0	5	0	0.833333	FALSE	0	ACX1	3970	0.110201
104	AT4G37830	1.96774	2.739e-05	0.508197	0.4125	16	3	16	9	FALSE		Cluster 4	Clustered	11	24.6875	16	0	7	0	0.796628	FALSE	0	AT4G37830	27	0.265457
107	2019-04-01	2.8	0.00333448	0.357143	0.0967742	31	5	31	20	FALSE	down	Cluster 12	Clustered	4.02198	28.3871	31	0	11	0	0.835681	FALSE	0	2019-04-01	2566	0.177218
108	SIR	0	0	0	0.171429	15	0	15	15	FALSE	down	Cluster 5	Clustered	4.4	23.9333	15	0	0	0	0.836748	FALSE	0	SIR	0	0.140784
110	NTRC	1.83117	0.0254807	0.546099	0.0921815	112	5	112	47	FALSE	down	Cluster 1	Seed	20.6353	25.8571	112	0	65	0	0.890952	FALSE	0	NTRC	11900	0.0926139
111	At5g06290	2.47368	0.00393557	0.404255	0.227596	61	6	61	51	FALSE	down	Cluster 1	Clustered	19.1057	36.8197	61	0	10	0	0.863636	FALSE	0	At5g06290	1716	0.172055
113	AT1G16700	3.55696	0	0.281139	0.301667	25	7	25	0	FALSE	down	Cluster 4	Clustered	10.4	23.28	25	0	25	0	0.806018	FALSE	0	AT1G16700	0	0.24
114	CI51	1.59375	0.0026999	0.627451	0.203629	32	3	32	16	FALSE	up	Cluster 4	Clustered	10.4	24.7188	32	0	16	0	0.836108	FALSE	0	CI51	2866	0.155854
116	AT5G11770	1.6129	0.00043022	0.62	0.3	25	3	25	10	FALSE	up	Cluster 4	Clustered	10.4	22.96	25	0	15	0	0.804951	FALSE	0	AT5G11770	353	0.244255
119	AT5G13430	1.37931	0.00450648	0.725	0.109175	42	2	42	24	FALSE	up	Cluster 14	Clustered	5.56667	22.1905	42	0	18	0	0.848698	FALSE	0	AT5G13430	5056	0.119436
122	AT5G13440	1.37931	0.00398966	0.725	0.121622	38	2	38	20	FALSE		Cluster 14	Clustered	5.68841	23.5789	38	0	18	0	0.846351	FALSE	0	AT5G13440	4668	0.129678
125	AT5G25450	1.46154	0.00012446	0.684211	0.339181	19	2	19	12	FALSE	up	Cluster 4	Clustered	11	23.3684	19	0	7	0	0.804738	FALSE	0	AT5G25450	112	0.245983
127	EMB1467	1.31579	0.00062434	0.76	0.219355	31	2	31	18	FALSE	down	Cluster 4	Clustered	10.2424	20.7742	31	0	13	0	0.81306	FALSE	0	EMB1467	777	0.203669
129	CIB22	1.85294	0.0008668	0.539683	0.246324	17	3	17	9	FALSE	up	Cluster 8	Clustered	7.56364	22.8824	17	0	8	0	0.810713	FALSE	0	CIB22	671	0.205617
133	AT5G40810	1.41667	0.00397027	0.705882	0.137302	36	2	36	29	FALSE	down	Cluster 4	Clustered	11	23.9167	36	0	7	0	0.851899	FALSE	0	AT5G40810	3088	0.114434
138	PDS1	1.5	0	0.666667	0	1	2	1	0	FALSE	up		Unclustered	0	7	1	0	1	0	0.69889	FALSE	0	PDS1	0	0
139	HGO	1	0.00011391	1	0.0476191	7	1	7	6	FALSE	up		Unclustered	1.2	13.1429	7	0	1	0	0.789586	FALSE	0	HGO	90	0.264881
141	PEX7	3.56122	4.061e-05	0.280802	0.261029	17	7	17	2	FALSE	up	Cluster 2	Clustered	8.59091	16.9412	17	0	15	0	0.765685	FALSE	0	PEX7	18	0.302521
142	PEX5	1	0.00069077	1	0.243083	23	1	23	22	FALSE	up	Cluster 2	Clustered	10.3956	22.4783	23	0	1	0	0.823303	FALSE	0	PEX5	324	0.165281
144	PEX14	0	0	0	0.231602	22	0	22	22	FALSE	down	Cluster 2	Clustered	10.3956	14.2727	22	0	0	0	0.764618	FALSE	0	PEX14	0	0.26431
147	ACX2	0	0	0	0.218182	11	0	11	11	FALSE	up	Cluster 5	Clustered	5	18.0909	11	0	0	0	0.800043	FALSE	0	ACX2	0	0.217963
149	cob	1	0.00121868	1	0.182971	24	1	24	19	FALSE	up	Cluster 14	Clustered	5.68421	27.7083	24	0	5	0	0.838455	FALSE	0	cob	736	0.163955
152	NAD7	1.2	0.00036822	0.833333	0.280627	27	2	27	23	FALSE		Cluster 4	Clustered	10.2424	23.2222	27	0	4	0	0.809219	FALSE	0	NAD7	228	0.225458
156	COX2	1	0.00108783	1	0.186553	33	1	33	25	FALSE	up	Cluster 14	Seed	6.95238	21.1818	33	0	8	0	0.816475	FALSE	0	COX2	733	0.190008
157	COX1	0	0	0	0.192473	31	0	31	31	FALSE	up	Cluster 4	Clustered	11	19.3871	31	0	0	0	0.809859	FALSE	0	COX1	0	0.199867
159	AAE14	2.87742	0.00011803	0.347534	0.145455	11	5	11	2	FALSE			Unclustered	3.2381	17.7273	11	0	9	0	0.812207	FALSE	0	AAE14	52	0.190711
160	ECHID	2.90909	0.00030678	0.34375	0.119048	7	6	7	3	FALSE	down		Unclustered	1.04762	18.8571	7	0	4	0	0.806018	FALSE	0	ECHID	130	0.252896
162	NIA1	2.20388	0.0136431	0.453744	0.0623123	37	5	37	12	FALSE	down	Cluster 5	Clustered	4.25455	25.2973	37	0	25	0	0.878788	FALSE	0	NIA1	6401	0.0858614
164	ACD1	3.85135	1.013e-05	0.259649	0.4	5	6	5	2	FALSE		Cluster 6	Clustered	4	9	5	0	3	0	0.755869	FALSE	0	ACD1	6	0.346154
165	ACD2	1	1.84e-06	1	0.4	5	1	5	4	FALSE	down	Cluster 6	Clustered	4	9	5	0	1	0	0.755869	FALSE	0	ACD2	1	0.346154
167	CSD3	2	6.083e-05	0.5	0.310769	26	3	26	24	FALSE	down	Cluster 3	Clustered	15.9476	44.0769	26	0	2	0	0.846778	FALSE	0	CSD3	25	0.232804
169	AT2G07689	2.26562	1.64e-06	0.441379	0.375817	18	5	18	1	FALSE	up		Unclustered	8.55556	27.8333	18	0	17	0	0.804524	FALSE	0	AT2G07689	3	0.302536
170	NDHD	1.09091	0.001249	0.916667	0.272727	22	2	22	12	FALSE	down	Cluster 4	Clustered	10.3956	25.7727	22	0	10	0	0.840589	FALSE	0	NDHD	1748	0.150452
172	RPL10B	1.4	0	0.714286	0.166667	3	2	3	0	FALSE		Cluster 16	Seed	2	3.33333	3	0	3	0	0.631029	FALSE	0	RPL10B	0	0.428571
173	RPS7.2	0	0	0	0	4	0	4	4	FALSE			Unclustered	0.4	14	4	0	0	0	0.71959	FALSE	0	RPS7.2	0	0.684211
175	NDHB.2	1.11111	0.00014772	0.9	0.307895	20	2	20	12	FALSE	down		Unclustered	8.55556	25.5	20	0	8	0	0.805591	FALSE	0	NDHB.2	172	0.274194
179	NAD4	1	0.00031312	1	0.328947	20	1	20	16	FALSE	down	Cluster 4	Clustered	10.3956	27.95	20	0	4	0	0.836961	FALSE	0	NAD4	604	0.166369
182	NAD1A	1	3.019e-05	1	0.368421	20	1	20	18	FALSE	up	Cluster 4	Clustered	11.3143	22.75	20	0	2	0	0.794494	FALSE	0	NAD1A	44	0.334559
183	NAD2B	1	2.188e-05	1	0.375817	18	1	18	17	FALSE	up		Unclustered	8.55556	27.8333	18	0	1	0	0.804524	FALSE	0	NAD2B	30	0.302536
187	ECH2	2.46497	0.00039684	0.405685	0.156863	18	5	18	2	FALSE	up	Cluster 5	Clustered	4.8	27.6111	18	0	16	0	0.85446	FALSE	0	ECH2	233	0.125
189	PEX12	4.61616	0.00094227	0.21663	0.345833	16	7	16	10	FALSE	up	Cluster 2	Clustered	10.3956	16.8125	16	0	6	0	0.794708	FALSE	0	PEX12	258	0.305682
192	THY-1	2.08466	0.00804126	0.479695	0.0587808	53	4	53	8	FALSE	down	Cluster 5	Clustered	5.06667	22.8491	53	0	45	0	0.874093	FALSE	0	THY-1	4639	0.0875443
193	THY-2	2.27869	0.0123645	0.438849	0.059399	54	5	54	43	FALSE	down	Cluster 5	Seed	5.06667	23.2593	54	0	11	0	0.874306	FALSE	0	THY-2	6608	0.0891159
195	F3H	1	5.52e-06	1	0.333333	4	1	4	2	FALSE	down	Cluster 10	Clustered	3	3.5	4	0	2	0	0.737729	FALSE	0	F3H	1	0.583333
196	TT7	0	0	0	0.333333	4	0	4	4	FALSE	down	Cluster 10	Clustered	3	3.5	4	0	0	0	0.737729	FALSE	0	TT7	0	0.583333
198	P5CS1	2.19079	0.00235002	0.456456	0.0689655	30	4	30	6	FALSE	down	Cluster 5	Clustered	4.10714	25.3	30	0	24	0	0.864703	FALSE	0	P5CS1	1385	0.103978
199	P5CR	0	0	0	0.5	3	0	3	3	FALSE	down		Unclustered	3	62	3	0	0	0	0.823303	FALSE	0	P5CR	0	0.449275
201	PEX19-2	1	4.14e-06	1	0.379167	16	1	16	14	FALSE	up	Cluster 2	Clustered	10.3956	15.875	16	0	2	0	0.750533	FALSE	0	PEX19-2	2	0.453571
203	PEX6	3.0101	6.329e-05	0.332215	0.238095	22	7	22	1	FALSE	down	Cluster 2	Clustered	10.3956	19.8182	22	0	21	0	0.819676	FALSE	0	PEX6	40	0.156049
207	NDHG	1.4	0.00051263	0.714286	0.382353	17	2	17	11	FALSE		Cluster 4	Clustered	10.3956	32.9412	17	0	6	0	0.836748	FALSE	0	NDHG	920	0.183007
211	COX6B	2.25714	0	0.443038	0.379121	14	5	14	0	FALSE	down		Unclustered	9.48718	26.4286	14	0	14	0	0.800256	FALSE	0	COX6B	0	0.286491
214	PSBP-1	2.73123	5.878e-05	0.366136	0.390476	15	7	15	1	FALSE	up	Cluster 2	Clustered	9.01099	30.2667	15	0	14	0	0.848271	FALSE	0	PSBP-1	38	0.141433
215	PSBO2	2.17808	0.00139268	0.45912	0.219048	21	4	21	13	FALSE	up	Cluster 2	Clustered	9.01099	26.4286	21	0	8	0	0.852113	FALSE	0	PSBO2	823	0.1183
217	MSD1	2.208	0.00325115	0.452899	0.231401	46	5	46	22	FALSE	down	Cluster 1	Clustered	16.6567	40.913	46	0	24	0	0.860009	FALSE	0	MSD1	2138	0.18587
221	NAD5B	1	0.00032072	1	0.302381	21	1	21	18	FALSE	up	Cluster 4	Clustered	10.3956	27.1905	21	0	3	0	0.837815	FALSE	0	NAD5B	606	0.159944
225	NAD6	1	3.379e-05	1	0.398693	18	1	18	12	FALSE	up		Unclustered	9.00585	27.6667	18	0	6	0	0.795775	FALSE	0	NAD6	100	0.318008
229	MTACP-1	2.25758	0.00019341	0.442953	0.254902	18	5	18	3	FALSE		Cluster 8	Clustered	8.67273	24.2778	18	0	15	0	0.806872	FALSE	0	MTACP-1	129	0.284314
231	mtACP2	3.08387	0.00099504	0.324268	0.254902	18	6	18	2	FALSE	down	Cluster 8	Clustered	8.67273	24.2778	18	0	16	0	0.806872	FALSE	0	mtACP2	295	0.284314
233	AT4G32360	2.5	0.0012053	0.4	0.142857	7	6	7	3	FALSE	down		Unclustered	4	46	7	0	4	0	0.839949	FALSE	0	AT4G32360	318	0.242401
234	GLU1	1.65455	0.0434597	0.604396	0.0394286	126	5	126	97	FALSE	down	Cluster 4	Clustered	10.8768	21.2222	126	0	29	0	0.906317	FALSE	0	GLU1	30772	0.0668073
236	RFNR1	2.7027	0.00042424	0.37	0.177778	10	6	10	6	FALSE	down		Unclustered	3	33.7	10	0	4	0	0.841229	FALSE	0	RFNR1	486	0.179144
238	ATR1	2.4386	0.00229255	0.410072	0.0897436	13	6	13	9	FALSE	down		Unclustered	3	28	13	0	4	0	0.847631	FALSE	0	ATR1	1513	0.141951
240	FNR2	2.5102	0.00167834	0.398374	0.13587	24	6	24	3	FALSE	up	Cluster 2	Clustered	8.83636	26.1667	24	0	21	0	0.860435	FALSE	0	FNR2	962	0.109769
242	ATR2	2.40351	0.00165827	0.416058	0.113636	12	6	12	7	FALSE	down		Unclustered	3	30.9167	12	0	5	0	0.842936	FALSE	0	ATR2	1326	0.160558
246	LOX2	3.88889	0.00107988	0.257143	0.142857	8	6	8	5	FALSE	up		Unclustered	2.4	7.25	8	0	3	0	0.758003	FALSE	0	LOX2	310	0.291667
247	AOS	0	0	0	0.236111	9	0	9	9	FALSE	down	Cluster 13	Clustered	2.66667	10.1111	9	0	0	0	0.769099	FALSE	0	AOS	0	0.202222
252	PER1	2.36323	0.00334809	0.42315	0.254073	57	6	57	11	FALSE	down	Cluster 1	Clustered	20.0111	38.5789	57	0	46	0	0.861716	FALSE	0	PER1	2088	0.184588
254	PSBQ-2	1	0.00031362	1	0.333333	13	1	13	12	FALSE	up	Cluster 2	Clustered	9	21.4615	13	0	1	0	0.819676	FALSE	0	PSBQ-2	171	0.185013
256	HCAR	3.62667	1.013e-05	0.275735	0.3	6	6	6	1	FALSE	down	Cluster 6	Clustered	4	9.33333	6	0	5	0	0.767606	FALSE	0	HCAR	6	0.301075
257	NOL	0	0	0	0.214286	7	0	7	7	FALSE	up	Cluster 6	Clustered	4	7.85714	7	0	0	0	0.777636	FALSE	0	NOL	0	0.253456
259	AT3G52960	2.43	0.00086873	0.411523	0.304348	46	5	46	24	FALSE	down	Cluster 1	Clustered	17.9289	41.8261	46	0	22	0	0.850832	FALSE	0	AT3G52960	614	0.228558
261	PEX1	1	0.00066372	1	0.311111	10	1	10	7	FALSE	down		Unclustered	7	17.7	10	0	3	0	0.763338	FALSE	0	PEX1	1064	0.327778
265	LOX3	3.67773	0.00030977	0.271907	0.190476	7	6	7	1	FALSE	down		Unclustered	2.4	7	7	0	6	0	0.749253	FALSE	0	LOX3	72	0.380952
267	FSD2	1.5	6.419e-05	0.666667	0.252174	46	2	46	45	FALSE	up	Cluster 1	Clustered	17.7231	42.7174	46	0	1	0	0.862783	FALSE	0	FSD2	63	0.184924
269	HDR	1	0.00012398	1	0.109091	11	1	11	10	FALSE		Cluster 11	Clustered	2.14286	12.5455	11	0	1	0	0.801323	FALSE	0	HDR	53	0.193007
270	DXR	0	0	0	0.166667	7	0	7	7	FALSE	down	Cluster 11	Clustered	1.71429	12.1429	7	0	0	0	0.797695	FALSE	0	DXR	0	0.233516
279	PRXQ	2.24545	0.00420268	0.445344	0.138889	37	6	37	22	FALSE	up		Unclustered	4.70769	31	37	0	15	0	0.864703	FALSE	0	PRXQ	2474	0.124891
281	AT1G74470	2.41558	0.00099471	0.413978	0.271429	15	5	15	6	FALSE	up	Cluster 2	Clustered	9	28.7333	15	0	9	0	0.858728	FALSE	0	AT1G74470	384	0.119944
282	CRD1	2.11268	0.00098378	0.473333	0.268382	17	4	17	12	FALSE	up	Cluster 2	Clustered	8.59091	25.4706	17	0	5	0	0.848058	FALSE	0	CRD1	394	0.120144
284	NYC1	2.91781	0.00260054	0.342723	0.1	15	5	15	10	FALSE	up		Unclustered	1.58974	31.2667	15	0	5	0	0.831199	FALSE	0	NYC1	2099	0.208
290	AT1G31600	4.2	0	0.238095	0.416667	4	7	4	0	FALSE	up	Cluster 7	Clustered	2.7	5.5	4	0	4	0	0.679257	FALSE	0	AT1G31600	0	0.611111
291	AT1G36310	3.29114	0.00041425	0.303846	0.166667	6	6	6	1	FALSE	up	Cluster 7	Clustered	2.7	7.33333	6	0	5	0	0.763764	FALSE	0	AT1G36310	117	0.241379
293	AT3G03070	2.30769	3.186e-05	0.433333	0.333333	15	5	15	4	FALSE		Cluster 8	Clustered	8.07692	26.2667	15	0	11	0	0.797482	FALSE	0	AT3G03070	18	0.291852
296	AT1G51980	2.25	4.69e-06	0.444444	0.408088	17	5	17	2	FALSE	up	Cluster 4	Clustered	11	25.4706	17	0	15	0	0.804951	FALSE	0	AT1G51980	6	0.262583
298	MPPalpha	2.35938	5.83e-06	0.423841	0.433333	16	5	16	5	FALSE	down	Cluster 4	Clustered	11	25.125	16	0	11	0	0.803457	FALSE	0	MPPalpha	8	0.270161
301	AT3G02280	2.74684	1.736e-05	0.364055	0.233333	6	6	6	1	FALSE	down		Unclustered	2.4	36	6	0	5	0	0.820743	FALSE	0	AT3G02280	4	0.259662
304	FSD3	1.4	0.0001172	0.714286	0.248792	46	2	46	43	FALSE	up	Cluster 1	Clustered	17.7231	41.587	46	0	3	0	0.858515	FALSE	0	FSD3	82	0.191645
309	AT5G57815	1.77778	2.301e-05	0.5625	0.397436	13	2	13	11	FALSE	down		Unclustered	9.48718	26.3077	13	0	2	0	0.795348	FALSE	0	AT5G57815	9	0.294728
313	GR	1.88889	0.00654953	0.529412	0.160798	72	4	72	42	FALSE	up	Cluster 1	Clustered	18.7282	33.7917	72	0	30	0	0.881989	FALSE	0	GR	6195	0.125103
315	LIN2	3.10687	0	0.321867	0.121212	12	6	12	0	FALSE	down	Cluster 6	Clustered	4	15.25	12	0	12	0	0.814127	FALSE	0	LIN2	0	0.146635
316	PPO1	1.92308	2.399e-05	0.52	0.166667	3	3	3	1	FALSE	up		Unclustered	2	12.3333	3	0	2	0	0.764618	FALSE	0	PPO1	11	0.363636
320	AT4G28060	1.96875	3.21e-06	0.507937	0.469697	12	3	12	5	FALSE			Unclustered	9.48718	28.0833	12	0	7	0	0.794281	FALSE	0	AT4G28060	4	0.319129
322	2019-04-03	2.84932	0.00158484	0.350962	0.115079	28	5	28	19	FALSE	down	Cluster 12	Clustered	4.02198	31.1786	28	0	9	0	0.834827	FALSE	0	2019-04-03	1244	0.194866
332	XDH1	1	0	1	0.5	2	1	2	1	FALSE			Unclustered	2	10.5	2	0	1	0	0.748613	FALSE	0	XDH1	0	0.583333
333	AAO1	0	0	0	0.0714286	7	0	7	7	FALSE	down		Unclustered	1.06667	13	7	0	0	0	0.797268	FALSE	0	AAO1	0	0.254286
336	OPR3	2.95946	0.00073658	0.3379	0.180556	9	5	9	3	FALSE	down	Cluster 13	Seed	3.2381	15.5556	9	0	6	0	0.800896	FALSE	0	OPR3	312	0.198006
338	mtACP3	1.5	0.00158666	0.666667	0.268382	17	2	17	10	FALSE	down	Cluster 8	Clustered	8.67273	24.6471	17	0	7	0	0.806445	FALSE	0	mtACP3	1165	0.292017
346	AOC3	3.05208	0.00078737	0.327645	0.107143	8	5	8	5	FALSE	up	Cluster 13	Clustered	2.7	16.375	8	0	3	0	0.795775	FALSE	0	AOC3	338	0.217905
352	NDHF	1.08333	0.00101614	0.923077	0.328947	20	2	20	9	FALSE		Cluster 4	Clustered	10.3956	28	20	0	11	0	0.837388	FALSE	0	NDHF	1675	0.16568
357	ALKBH2	1.33333	0	0.75	0.416667	4	2	4	2	FALSE	down	Cluster 7	Clustered	2.7	5.5	4	0	2	0	0.679257	FALSE	0	ALKBH2	0	0.611111
358	AT3G14160	1.5	3.314e-05	0.666667	0.133333	6	2	6	5	FALSE	down	Cluster 7	Clustered	3	4.83333	6	0	1	0	0.696543	FALSE	0	AT3G14160	6	0.311111
360	AT5G01780	0	0	0	0.133333	6	0	6	6	FALSE	up	Cluster 7	Clustered	3	4.83333	6	0	0	0	0.696543	FALSE	0	AT5G01780	0	0.311111
363	SOX	3.75	0	0.266667	0.5	3	6	3	1	FALSE	down		Unclustered	3	17	3	0	2	0	0.762697	FALSE	0	SOX	0	0.435897
373	PDIL2-2	2.88235	0	0.346939	0.238095	7	6	7	0	FALSE		Cluster 12	Clustered	4	60.1429	7	0	7	0	0.832053	FALSE	0	PDIL2-2	0	0.353782
374	ERO1	2.66667	0.00046063	0.375	0.163743	19	6	19	4	FALSE	down	Cluster 12	Clustered	4.36364	37.2632	19	0	15	0	0.820956	FALSE	0	ERO1	675	0.277298
376	XF1	3.45122	9.672e-05	0.289753	0.392857	8	7	8	2	FALSE	down		Unclustered	5	12.25	8	0	6	0	0.752668	FALSE	0	XF1	21	0.583333
377	BAS	3.47239	1.72e-06	0.287986	0.4	6	7	6	2	FALSE	up		Unclustered	3.42857	12.1667	6	0	4	0	0.752027	FALSE	0	BAS	2	0.608333
379	ATHM3	2.33333	0.00010487	0.428571	0.315	25	5	25	7	FALSE	up		Unclustered	10.0736	49.52	25	0	18	0	0.843363	FALSE	0	ATHM3	220	0.260632
384	SQE3	0	0	0	0.305556	9	0	9	9	FALSE	down		Unclustered	5	11	9	0	0	0	0.753308	FALSE	0	SQE3	0	0.518519
391	GRXS17	1.97436	0.00273178	0.506494	0.196961	59	4	59	36	FALSE	up	Cluster 1	Clustered	17.7484	36.7119	59	0	23	0	0.868118	FALSE	0	GRXS17	2067	0.155487
393	CDSP32	2.13253	0.00161612	0.468927	0.221717	45	5	45	11	FALSE	up	Cluster 3	Clustered	14.9058	41.7333	45	0	34	0	0.861289	FALSE	0	CDSP32	1627	0.183041
403	PORC	2.34884	0.00099296	0.425743	0.130435	23	5	23	1	FALSE	up		Unclustered	6.80556	28.8261	23	0	22	0	0.864703	FALSE	0	PORC	397	0.113043
404	CH1	3.10127	0.00013404	0.322449	0.160714	8	6	8	2	FALSE	up		Unclustered	2.4	14	8	0	6	0	0.798976	FALSE	0	CH1	44	0.233333
406	TY1	2.35185	2.871e-05	0.425197	0.371429	21	5	21	5	FALSE	up		Unclustered	10.9474	53.5238	21	0	16	0	0.842296	FALSE	0	TY1	87	0.283195
409	AOX1A	2.90625	3.593e-05	0.344086	0.0952381	7	7	7	2	FALSE	down		Unclustered	1.2	10.2857	7	0	5	0	0.775928	FALSE	0	AOX1A	21	0.25641
410	NDB2	2.3	0.00103412	0.434783	0.160714	8	6	8	4	FALSE			Unclustered	1.85714	48.625	8	0	4	0	0.842936	FALSE	0	NDB2	765	0.240718
412	MDAR6	2.37089	0.00018089	0.421782	0.160256	13	6	13	1	FALSE	up		Unclustered	3	37.8462	13	0	12	0	0.85446	FALSE	0	MDAR6	120	0.16243
413	SAPX	2.14754	0.00043846	0.465649	0.245098	18	4	18	11	FALSE	down	Cluster 4	Clustered	10	47.6667	18	0	7	0	0.8551	FALSE	0	SAPX	449	0.210914
415	TRX-M4	2.2541	0.00209234	0.443636	0.22822	33	5	33	17	FALSE	up		Unclustered	11.9333	42.303	33	0	16	0	0.860649	FALSE	0	TRX-M4	1833	0.17925
417	P5CS2	2.11364	0.0058912	0.473118	0.0804598	30	4	30	13	FALSE	up	Cluster 5	Clustered	4.25455	27.4667	30	0	17	0	0.868758	FALSE	0	P5CS2	3145	0.106049
419	AT1G15120	3.57143	0	0.28	0.294118	18	7	18	0	FALSE	up	Cluster 8	Seed	9.23077	23.8889	18	0	18	0	0.807298	FALSE	0	AT1G15120	0	0.253546
422	At3g24170	1.92793	0.00743931	0.518692	0.178426	67	4	67	34	FALSE	down	Cluster 1	Clustered	18.7282	35.6418	67	0	33	0	0.881349	FALSE	0	At3g24170	6486	0.130501
424	HCF164	2.30357	0.00400119	0.434109	0.262485	42	4	42	34	FALSE	up	Cluster 1	Clustered	16.8369	43.7381	42	0	8	0	0.858942	FALSE	0	HCF164	3243	0.19881
431	DET2	4.18182	0	0.23913	0.333333	3	8	3	1	FALSE	down		Unclustered	1.66667	10	3	0	2	0	0.70764	FALSE	0	DET2	0	0.625
432	ROT3	0	0	0	0.214286	8	0	8	8	FALSE			Unclustered	3.2381	12.375	8	0	0	0	0.769526	FALSE	0	ROT3	0	0.453704
438	AT1G31910	5.02778	0	0.198895	0	1	8	1	0	FALSE	down		Unclustered	0	9	1	0	1	0	0.663039	FALSE	0	AT1G31910	0	0
439	MVD1	4.08451	0.00040873	0.244828	0.125	9	7	9	2	FALSE	down	Cluster 11	Clustered	2.14286	7.55556	9	0	7	0	0.753735	FALSE	0	MVD1	370	0.232975
441	TPX1	2.25749	0.00011115	0.442971	0.340854	41	5	41	8	FALSE		Cluster 1	Clustered	18.6542	44.3902	41	0	33	0	0.848485	FALSE	0	TPX1	202	0.246612
447	PEX11E	3.44615	0.00137222	0.290179	0.239766	19	6	19	14	FALSE	up	Cluster 2	Clustered	10	21.4737	19	0	5	0	0.807939	FALSE	0	PEX11E	899	0.202582
449	SRX	3.30804	0	0.302294	0.5	3	7	3	0	FALSE	down		Unclustered	3	52.6667	3	0	3	0	0.778489	FALSE	0	SRX	0	0.822917
451	PNC1	4.36364	2.27e-06	0.229167	0.4	6	7	6	3	FALSE			Unclustered	3.42857	19	6	0	3	0	0.724285	FALSE	0	PNC1	2	0.678571
453	PEX3	4.28	9.8e-07	0.233645	0.477273	12	7	12	3	FALSE	up	Cluster 2	Clustered	9.61538	18.0833	12	0	9	0	0.74904	FALSE	0	PEX3	2	0.531863
456	PXN	4.87736	3e-06	0.205029	0.375	8	9	8	3	FALSE	up		Unclustered	4.46429	17.5	8	0	5	0	0.727486	FALSE	0	PXN	4	0.603448
462	CYP90D1	3.26154	0.00038431	0.306604	0.214286	8	7	8	5	FALSE			Unclustered	3.2381	12.375	8	0	3	0	0.769526	FALSE	0	CYP90D1	140	0.453704
464	At3g06730	2.24088	0.00101899	0.446254	0.268902	41	5	41	15	FALSE	down	Cluster 1	Clustered	16.72	43.7317	41	0	26	0	0.857234	FALSE	0	At3g06730	1484	0.204354
469	PEX11A	3.91477	0.00074891	0.255443	0.286842	20	7	20	5	FALSE	up	Cluster 2	Seed	10.3956	20.8	20	0	15	0	0.808152	FALSE	0	PEX11A	261	0.196226
471	CXIP1	2.78313	0.00013238	0.359307	0.335366	41	5	41	25	FALSE	up	Cluster 1	Clustered	17.3727	40.9024	41	0	16	0	0.835254	FALSE	0	CXIP1	204	0.272683
472	GRXC1	0	0	0	0.28125	33	0	33	33	FALSE	up		Unclustered	11.5385	46.9091	33	0	0	0	0.848058	FALSE	0	GRXC1	0	0.233379
477	ECHIA	4.36364	0.00047766	0.229167	0.336364	11	7	11	9	FALSE	up	Cluster 5	Clustered	4.36364	20.6364	11	0	2	0	0.80175	FALSE	0	ECHIA	279	0.268005
484	TRX2	1.25	0.00012995	0.8	0.266667	36	2	36	33	FALSE	down	Cluster 3	Clustered	13.9763	44.9167	36	0	3	0	0.854033	FALSE	0	TRX2	157	0.214912
490	ERO2	2.69032	0.00031215	0.371703	0.183007	18	6	18	5	FALSE		Cluster 12	Seed	4.36364	39.2222	18	0	13	0	0.820102	FALSE	0	ERO2	542	0.294486
494	HEMG2	1	4.419e-05	1	0.0833333	4	1	4	3	FALSE	up		Unclustered	2	5.75	4	0	1	0	0.745412	FALSE	0	HEMG2	8	0.328125
496	PEX11C	2.87037	0	0.348387	0.245098	18	5	18	0	FALSE	up	Cluster 2	Clustered	10	21.1111	18	0	18	0	0.807725	FALSE	0	PEX11C	0	0.199161
499	RCA	2.64228	0.00016959	0.378462	0.341667	16	6	16	9	FALSE	up	Cluster 2	Clustered	9.01099	31.4375	16	0	7	0	0.851686	FALSE	0	RCA	188	0.14355
501	ACHT4	2.41573	0.0001511	0.413953	0.263833	39	5	39	1	FALSE	up	Cluster 3	Clustered	14.9058	44.4615	39	0	38	0	0.855314	FALSE	0	ACHT4	122	0.209724
503	TRX1	2.28704	0.00079085	0.437247	0.25042	35	5	35	17	FALSE	down	Cluster 3	Clustered	12.9221	45.2571	35	0	18	0	0.85446	FALSE	0	TRX1	1148	0.21551
507	TH9	2.3254	0.00041389	0.430034	0.265079	36	5	36	16	FALSE	up	Cluster 3	Clustered	13.9763	45.0556	36	0	20	0	0.854033	FALSE	0	TH9	1139	0.215577
509	ACHT1	2.25	0.00124546	0.444444	0.276671	38	4	38	27	FALSE	up	Cluster 3	Clustered	14.9058	45.3421	38	0	11	0	0.854887	FALSE	0	ACHT1	1334	0.214891
511	PLP3a	2.32258	1.444e-05	0.430556	0.3	6	4	6	3	FALSE	down		Unclustered	4	77.1667	6	0	3	0	0.840162	FALSE	0	PLP3a	47	0.397766
513	CXXS1	2.45318	0.00014838	0.407634	0.25126	35	5	35	1	FALSE	up	Cluster 3	Clustered	12.9221	45.1714	35	0	34	0	0.85382	FALSE	0	CXXS1	116	0.216131
515	WCRKC2	3.1	0.00189621	0.322581	0.276653	39	7	39	33	FALSE	up	Cluster 3	Clustered	15.9	44.4872	39	0	6	0	0.854887	FALSE	0	WCRKC2	701	0.211844
517	PRXIIF	2.36232	0.0010206	0.423313	0.307051	40	5	40	15	FALSE	up	Cluster 1	Clustered	16.5161	43.3	40	0	25	0	0.853393	FALSE	0	PRXIIF	1103	0.224223
519	WCRKC1	1.28571	0.00018768	0.777778	0.25	40	2	40	35	FALSE	down	Cluster 3	Clustered	14.9058	43.275	40	0	5	0	0.855741	FALSE	0	WCRKC1	259	0.204858
521	ACHT5	1	6.13e-05	1	0.265015	37	1	37	36	FALSE	up	Cluster 3	Clustered	13.8498	45.5135	37	0	1	0	0.85446	FALSE	0	ACHT5	78	0.216731
523	PEX11D	3.97143	0.00134359	0.251799	0.230994	19	8	19	11	FALSE	up	Cluster 2	Clustered	10	20.9474	19	0	8	0	0.81114	FALSE	0	PEX11D	704	0.190431
527	ABA2	2.64583	0.00106048	0.377953	0.0769231	14	5	14	1	FALSE	up		Unclustered	1.66667	28.7857	14	0	13	0	0.827785	FALSE	0	ABA2	719	0.1998
528	NCED3	1	5.523e-05	1	0.166667	3	1	3	2	FALSE	up		Unclustered	2	17	3	0	1	0	0.785531	FALSE	0	NCED3	10	0.378788
535	SSE1	4.63208	9.8e-07	0.215886	0.477273	12	8	12	6	FALSE	up	Cluster 2	Clustered	9.61538	18.0833	12	0	6	0	0.74904	FALSE	0	SSE1	2	0.531863
545	AT1G07700	3.16176	0	0.316279	0.166667	4	6	4	0	FALSE	up		Unclustered	1.66667	36.5	4	0	4	0	0.786812	FALSE	0	AT1G07700	0	0.575397
548	COX15	1.77778	0.000104	0.5625	0.121212	12	2	12	10	FALSE	down	Cluster 15	Clustered	1.75	14.75	12	0	2	0	0.787025	FALSE	0	COX15	47	0.215686
551	CAT1	2.11154	0.0035201	0.473588	0.154882	55	4	55	5	FALSE		Cluster 3	Clustered	15.4872	36.2	55	0	50	0	0.874093	FALSE	0	CAT1	2009	0.140785
555	AOC4	3.52582	0	0.283622	0.125	8	7	8	0	FALSE		Cluster 13	Clustered	2.7	12.625	8	0	8	0	0.784464	FALSE	0	AOC4	0	0.290698
557	LOX1	3.00476	0.00221984	0.332805	0.107143	8	5	8	3	FALSE	up	Cluster 13	Clustered	2.7	13	8	0	5	0	0.804097	FALSE	0	LOX1	792	0.185662
559	AT2G46580	1	0	1	0	1	1	1	0	FALSE	down		Unclustered	0	1	1	0	1	0	1	FALSE	0	AT2G46580	0	0
560	PPOX1	0	0	0	0	1	0	1	1	FALSE	down		Unclustered	0	1	1	0	0	0	1	FALSE	0	PPOX1	0	0
568	GOX1	3.37879	0.00074264	0.295964	0.0545455	11	6	11	5	FALSE	down		Unclustered	3	18.2727	11	0	6	0	0.817968	FALSE	0	GOX1	486	0.169811
569	AT4G35090	2.69492	0.0101558	0.371069	0.134973	61	5	61	48	FALSE	up	Cluster 3	Clustered	15.4872	34.6885	61	0	13	0	0.877294	FALSE	0	AT4G35090	5908	0.131709
579	KCR1	4.91176	0	0.203593	0	3	8	3	0	FALSE	down		Unclustered	0.5	2.66667	3	0	3	0	0.658131	FALSE	0	KCR1	0	0.333333
580	CER10	4.09231	0.00044463	0.244361	0	6	7	6	3	FALSE	down		Unclustered	0.285714	3	6	0	3	0	0.747973	FALSE	0	CER10	142	0.166667
589	APX1	2.42379	0.00112269	0.412577	0.181217	28	5	28	2	FALSE	down	Cluster 4	Clustered	11.5429	39.0714	28	0	26	0	0.857661	FALSE	0	APX1	523	0.171209
590	MDAR1	2.375	0.00027377	0.421053	0.166667	10	5	10	5	FALSE	up		Unclustered	1.75	40.9	10	0	5	0	0.848485	FALSE	0	MDAR1	214	0.192019
594	TAPX	2.2	0.0004929	0.454545	0.213158	20	5	20	4	FALSE	up	Cluster 2	Clustered	9	45.55	20	0	16	0	0.860649	FALSE	0	TAPX	372	0.187449
599	GPX1	2.27329	0.00050581	0.439891	0.298759	48	5	48	14	FALSE	down	Cluster 1	Clustered	17.0731	40.625	48	0	34	0	0.847631	FALSE	0	GPX1	500	0.230824
606	HMG1	2.89189	0	0.345794	0.214286	7	6	7	0	FALSE	down	Cluster 11	Seed	2.14286	10	7	0	7	0	0.787025	FALSE	0	HMG1	0	0.246429
608	HPL1	1	0	1	0.25	4	1	4	3	FALSE	up		Unclustered	1.4	7.25	4	0	1	0	0.686086	FALSE	0	HPL1	0	0.659091
610	OPR2	3.05405	6.828e-05	0.327434	0	3	5	3	1	FALSE			Unclustered	0.5	23.6667	3	0	2	0	0.789586	FALSE	0	OPR2	49	0.384181
615	SMO2-1	3.09914	0.00041967	0.32267	0.205128	13	6	13	1	FALSE	down		Unclustered	1.97802	13.4615	13	0	12	0	0.793427	FALSE	0	SMO2-1	402	0.274725
616	AT2G33630	2.51553	0.00397521	0.397531	0.176471	17	6	17	8	FALSE	up		Unclustered	3.95604	22	17	0	9	0	0.836321	FALSE	0	AT2G33630	1978	0.122248
618	SMO2-2	3.4321	0.00053214	0.291367	0.205128	13	7	13	6	FALSE	up		Unclustered	1.97802	13.4615	13	0	7	0	0.793427	FALSE	0	SMO2-2	319	0.274725
620	SMO1-1	1	0.00018559	1	0.205128	13	1	13	10	FALSE	down		Unclustered	1.97802	13.4615	13	0	3	0	0.793427	FALSE	0	SMO1-1	164	0.274725
629	HAOX1	3.44615	0.00086291	0.290179	0.0444444	10	6	10	6	FALSE	down		Unclustered	3	18.6	10	0	4	0	0.817115	FALSE	0	HAOX1	541	0.186598
652	HPR	2.39378	0.00106386	0.417749	0.189723	23	4	23	6	FALSE	up	Cluster 2	Clustered	9.01099	24.3913	23	0	17	0	0.858942	FALSE	0	HPR	398	0.101028
659	AT5G20500	1.6	0.0001102	0.625	0.292437	35	2	35	33	FALSE	up	Cluster 3	Clustered	14.8498	47.0571	35	0	2	0	0.848912	FALSE	0	AT5G20500	91	0.231809
665	MOD1	2.75325	0.00146154	0.363208	0	5	5	5	1	FALSE	down		Unclustered	0.333333	22.8	5	0	4	0	0.808579	FALSE	0	MOD1	426	0.286842
667	ATMDAR2	2.625	0.0002479	0.380952	0.189394	12	6	12	11	FALSE	down		Unclustered	2.66667	41	12	0	1	0	0.848912	FALSE	0	ATMDAR2	177	0.196172
670	LOX6	5.71622	4.511e-05	0.174941	0.15	5	8	5	2	FALSE	down		Unclustered	1.4	6.4	5	0	3	0	0.736022	FALSE	0	LOX6	12	0.413333
672	RNR2A	2.32558	4.645e-05	0.43	0.303571	8	4	8	3	FALSE	down	Cluster 5	Clustered	5	62.375	8	0	5	0	0.839949	FALSE	0	RNR2A	79	0.323187
677	CXIP2	2.45161	9.456e-05	0.407895	0.340854	41	6	41	13	FALSE	down	Cluster 1	Clustered	17.3073	40.4634	41	0	28	0	0.827998	FALSE	0	CXIP2	182	0.301966
678	GrxC5	2.2381	0.00062482	0.446809	0.280303	33	4	33	25	FALSE	up		Unclustered	11.9	47.4545	33	0	8	0	0.848271	FALSE	0	GrxC5	853	0.234923
681	APX3	2.42105	0.00010159	0.413043	0.209091	11	6	11	6	FALSE	down		Unclustered	5	46.9091	11	0	5	0	0.835681	FALSE	0	APX3	166	0.250851
690	NdhM	2.48485	0.00018227	0.402439	0.166667	4	4	4	1	FALSE			Unclustered	1.66667	15.25	4	0	3	0	0.74029	FALSE	0	NdhM	89	0.441176
691	NdhN	2	0.00036194	0.5	0.0714286	8	3	8	7	FALSE			Unclustered	0.785714	14.25	8	0	1	0	0.805378	FALSE	0	NdhN	158	0.168155
695	AT5G63290	0	0	0	0.333333	3	0	3	3	FALSE	up		Unclustered	1.66667	6.33333	3	0	0	0	0.732608	FALSE	0	AT5G63290	0	0.422222
705	MRL7	2.16667	0	0.461538	0.5	2	3	2	1	FALSE	up		Unclustered	2	43.5	2	0	1	0	0.775288	FALSE	0	MRL7	0	0.690476
711	AOR	2.2266	0.00151741	0.449115	0.15	25	5	25	4	FALSE	down	Cluster 2	Clustered	8.83636	30.04	25	0	21	0	0.864277	FALSE	0	AOR	643	0.117804
712	SDR1	3.10606	0.00141195	0.321951	0.109091	11	6	11	6	FALSE	down		Unclustered	1.5	20.9091	11	0	5	0	0.820529	FALSE	0	SDR1	696	0.185036
719	TFIIS	1	0	1	0	1	1	1	0	FALSE			Unclustered	0	1	1	0	1	0	1	FALSE	0	TFIIS	0	0
720	HUB1	0	0	0	0	1	0	1	1	FALSE			Unclustered	0	1	1	0	0	0	1	FALSE	0	HUB1	0	0
725	SBH2	3.1234	0	0.320163	0.05	5	6	5	0	FALSE	down		Unclustered	2	19	5	0	5	0	0.796415	FALSE	0	SBH2	0	0.368
726	TSC10A	0	0	0	0	2	0	2	2	FALSE	down		Unclustered	0.666667	4.5	2	0	0	0	0.706146	FALSE	0	TSC10A	0	0.875
729	PAO2	1	0	1	0.5	3	1	3	1	FALSE	up	Cluster 9	Clustered	3	3	3	0	2	0	1	FALSE	0	PAO2	0	1
730	PAO5	0	0	0	0.5	3	0	3	3	FALSE	up	Cluster 9	Clustered	3	3	3	0	0	0	1	FALSE	0	PAO5	0	1
733	FK	4.0625	0.00026412	0.246154	0.25	13	8	13	8	FALSE	down		Unclustered	2.85714	13.9231	13	0	5	0	0.793427	FALSE	0	FK	210	0.284144
735	PAO4	1	0	1	0.5	3	1	3	0	FALSE	up	Cluster 9	Clustered	3	3	3	0	3	0	1	FALSE	0	PAO4	0	1
740	MDAR4	2.46875	0.00031679	0.405063	0.166667	10	5	10	6	FALSE	down		Unclustered	1.75	40.8	10	0	4	0	0.848485	FALSE	0	MDAR4	233	0.193365
748	GPX6	2.64384	0.00054407	0.378238	0.277926	48	5	48	30	FALSE	up	Cluster 3	Seed	16.1511	39.7708	48	0	18	0	0.848698	FALSE	0	GPX6	485	0.223432
761	GPX3	2.4	0.00034523	0.416667	0.305735	47	5	47	16	FALSE	down	Cluster 1	Clustered	17.0731	41.1702	47	0	31	0	0.847418	FALSE	0	GPX3	492	0.233922
765	FD2	2.34694	0.00021798	0.426087	0.25817	18	5	18	3	FALSE		Cluster 2	Clustered	9.01099	33.8889	18	0	15	0	0.852753	FALSE	0	FD2	164	0.149705
767	SBH1	3.14904	0.0001103	0.317557	0.0833333	4	6	4	1	FALSE			Unclustered	2	22.25	4	0	3	0	0.79108	FALSE	0	SBH1	31	0.483333
772	NOA1	3.90476	0.0001423	0.256098	0.0952381	7	7	7	5	FALSE	down		Unclustered	3	23.8571	7	0	2	0	0.814767	FALSE	0	NOA1	65	0.287456
783	PORB	3.24194	0.00050803	0.308458	0.196429	8	6	8	7	FALSE			Unclustered	1.82143	29	8	0	1	0	0.820316	FALSE	0	PORB	181	0.273585
793	APX2	2.58594	0.00010048	0.386707	0.238095	15	6	15	4	FALSE	up		Unclustered	8	46.8667	15	0	11	0	0.848485	FALSE	0	APX2	132	0.224242
805	DWF5	3.1	0.00050073	0.322581	0.225275	14	6	14	3	FALSE	down		Unclustered	2.85714	13.1429	14	0	11	0	0.793641	FALSE	0	DWF5	319	0.268222
820	NdhT	2.33333	0.00062196	0.428571	0.15	5	4	5	2	FALSE			Unclustered	1.06667	31.8	5	0	3	0	0.820956	FALSE	0	NdhT	213	0.230435
821	NdhS	2.71429	9.21e-06	0.368421	0.0833333	4	4	4	3	FALSE			Unclustered	2	11.75	4	0	1	0	0.786385	FALSE	0	NdhS	3	0.304054
832	GRX480	2.35808	0.00028081	0.424074	0.270588	35	5	35	2	FALSE	up	Cluster 3	Clustered	13.9221	46.1429	35	0	33	0	0.851046	FALSE	0	GRX480	113	0.222774
834	AAE7	3.44156	0.00076862	0.290566	0.160256	13	6	13	7	FALSE	up		Unclustered	3	19.3077	13	0	6	0	0.801963	FALSE	0	AAE7	271	0.23546
838	FLDH	2.59649	0.00091122	0.385135	0.15	5	6	5	3	FALSE	up		Unclustered	1.06667	54.2	5	0	2	0	0.832053	FALSE	0	FLDH	617	0.309714
841	GPX8	2.2381	0.00019101	0.446809	0.305735	47	5	47	9	FALSE	up	Cluster 1	Clustered	17.0731	41.1702	47	0	38	0	0.847418	FALSE	0	GPX8	305	0.233922
844	LTO1	0	0	0	0	1	0	1	1	FALSE	up		Unclustered	0	21	1	0	0	0	0.761417	FALSE	0	LTO1	0	0
847	AT3G62790	2.4	0	0.416667	0.5	5	4	5	1	FALSE	up		Unclustered	5	26	5	0	4	0	0.754375	FALSE	0	AT3G62790	0	0.590909
849	ATARD2	3.22581	0	0.31	0.5	3	6	3	1	FALSE			Unclustered	3	36.6667	3	0	2	0	0.784038	FALSE	0	ATARD2	0	0.679012
850	ARD4	0	0	0	0.5	3	0	3	3	FALSE			Unclustered	3	36.6667	3	0	0	0	0.784038	FALSE	0	ARD4	0	0.679012
852	MSRB1	2.52326	4.33e-05	0.396313	0.294737	20	5	20	2	FALSE	up		Unclustered	7.64706	41.6	20	0	18	0	0.823944	FALSE	0	MSRB1	26	0.301449
854	AT1G02410	3.73282	0	0.267894	0.214286	8	7	8	0	FALSE	down	Cluster 15	Clustered	1.92857	12.25	8	0	8	0	0.751814	FALSE	0	AT1G02410	0	0.272222
861	GRXC2	1.5	4.317e-05	0.666667	0.292437	35	2	35	34	FALSE		Cluster 3	Clustered	14.8498	47.0571	35	0	1	0	0.848912	FALSE	0	GRXC2	47	0.231809
867	NCED5	3.63212	0	0.275321	0	1	6	1	0	FALSE	up		Unclustered	0	14	1	0	1	0	0.737089	FALSE	0	NCED5	0	0
870	MSRB2	2.91045	0.00013755	0.34359	0.260526	20	5	20	12	FALSE	down		Unclustered	6.68382	40.4	20	0	8	0	0.823303	FALSE	0	MSRB2	101	0.303759
871	PMSR4	1	0.00017428	1	0.166667	6	1	6	5	FALSE	down		Unclustered	2.7	38.3333	6	0	1	0	0.807512	FALSE	0	PMSR4	76	0.311475
874	YUC4	1	0	1	0	1	1	1	0	FALSE			Unclustered	0	7	1	0	1	0	0.706573	FALSE	0	YUC4	0	0
883	AT5G06580	1	7.272e-05	1	0	5	1	5	4	FALSE	up		Unclustered	0.333333	7.6	5	0	1	0	0.746052	FALSE	0	AT5G06580	26	0.388235
884	NADP-ME3	0	0	0	0.166667	3	0	3	3	FALSE	up		Unclustered	2	26	3	0	0	0	0.791933	FALSE	0	NADP-ME3	0	0.407407
886	NAR1	2.54545	0.00018534	0.392857	0	3	4	3	2	FALSE			Unclustered	0.5	25	3	0	1	0	0.803671	FALSE	0	NAR1	89	0.352941
890	AT3G03980	2.61224	0.00061469	0.382812	0.125	9	5	9	2	FALSE	down		Unclustered	1.71429	43.1111	9	0	7	0	0.827145	FALSE	0	AT3G03980	438	0.308553
897	FTRA2	0	0	0	0.267857	8	0	8	8	FALSE	up		Unclustered	3.73333	54	8	0	0	0	0.838242	FALSE	0	FTRA2	0	0.298343
899	AT1G03020	2.59851	0	0.384835	0.272177	32	6	32	0	FALSE			Unclustered	10.9058	47.5	32	0	32	0	0.848058	FALSE	0	AT1G03020	0	0.235149
901	AT3G62930	2.18987	0.00034736	0.456647	0.272177	32	4	32	20	FALSE			Unclustered	10.9058	47.5	32	0	12	0	0.848058	FALSE	0	AT3G62930	653	0.235149
903	AT3G62950	2.175	0.00113783	0.45977	0.270588	35	4	35	22	FALSE		Cluster 3	Clustered	13.9221	45.9714	35	0	13	0	0.849338	FALSE	0	AT3G62950	1151	0.226319
906	AT4G33040	2.2381	0.00059912	0.446809	0.272177	32	4	32	24	FALSE			Unclustered	10.9058	47.5	32	0	8	0	0.848058	FALSE	0	AT4G33040	812	0.235149
912	LOX5	4.83562	0.00039464	0.206799	0	3	7	3	2	FALSE	up		Unclustered	0.5	6.66667	3	0	1	0	0.66816	FALSE	0	LOX5	120	0.809524
919	YUC10	1	0	1	0	1	1	1	0	FALSE	down		Unclustered	0	7	1	0	1	0	0.706573	FALSE	0	YUC10	0	0
921	HEMA1	2.63057	0.0005122	0.380145	0.166667	6	6	6	2	FALSE	up		Unclustered	3	29.1667	6	0	4	0	0.827145	FALSE	0	HEMA1	131	0.202797
926	NCED4	0	0	0	0	1	0	1	1	FALSE			Unclustered	0	14	1	0	0	0	0.737089	FALSE	0	NCED4	0	0
930	AT3G59890	3.375	0	0.296296	0	1	5	1	0	FALSE	up		Unclustered	0	10	1	0	1	0	0.725992	FALSE	0	AT3G59890	0	0
931	CRR1	2.71429	0.0006306	0.368421	0.1	10	4	10	9	FALSE	up		Unclustered	4	20.8	10	0	1	0	0.816688	FALSE	0	CRR1	289	0.209184
939	ACYB-2	1	0	1	0	1	1	1	0	FALSE	down		Unclustered	0	1	1	0	1	0	1	FALSE	0	ACYB-2	0	0
940	CYB-1	0	0	0	0	1	0	1	1	FALSE	down		Unclustered	0	1	1	0	0	0	1	FALSE	0	CYB-1	0	0
947	APX6	2.5614	1.785e-05	0.390411	0.244444	10	6	10	6	FALSE	down		Unclustered	5	48	10	0	4	0	0.829279	FALSE	0	APX6	20	0.289157
954	PCB2	3.11111	0.00286216	0.321429	0.143939	12	5	12	10	FALSE			Unclustered	3.2381	24.9167	12	0	2	0	0.826291	FALSE	0	PCB2	981	0.174883
957	MSRA5	2.75309	3.345e-05	0.363229	0.25	5	6	5	1	FALSE	down		Unclustered	2.7	45.2	5	0	4	0	0.806872	FALSE	0	MSRA5	16	0.371901
960	PEX22	1	2.76e-06	1	0.4	5	1	5	3	FALSE	up		Unclustered	4	13.8	5	0	2	0	0.731541	FALSE	0	PEX22	1	0.492857
962	BAN	2.58228	0	0.387255	0.2	5	6	5	0	FALSE	down	Cluster 10	Clustered	3	49.8	5	0	5	0	0.827571	FALSE	0	BAN	0	0.301818
963	TT12	1	0	1	0.5	3	1	3	2	FALSE		Cluster 10	Seed	3	4.33333	3	0	1	0	0.737516	FALSE	0	TT12	0	0.722222
969	GLY3	2.78652	0	0.358871	0.15	5	5	5	0	FALSE	up		Unclustered	3	23	5	0	5	0	0.793214	FALSE	0	GLY3	0	0.27561
971	PEX13	4.30928	0.00107387	0.232057	0.233333	6	7	6	3	FALSE	up		Unclustered	2.7	15.5	6	0	3	0	0.785318	FALSE	0	PEX13	398	0.316327
974	ATCCR2	2.5	0	0.4	0.333333	3	4	3	0	FALSE	down		Unclustered	1.66667	83	3	0	3	0	0.828212	FALSE	0	ATCCR2	0	0.5
975	ALDH2C4	2.53191	0.00194324	0.394958	0.136364	11	5	11	6	FALSE			Unclustered	3.42857	27.8182	11	0	5	0	0.844003	FALSE	0	ALDH2C4	912	0.146224
978	AT4G12290	1	0	1	0.5	3	1	3	2	FALSE		Cluster 9	Seed	3	3	3	0	1	0	1	FALSE	0	AT4G12290	0	1
981	AT2G04700	2.59509	1.095e-05	0.385343	0.180952	15	6	15	2	FALSE	up		Unclustered	1.90476	39.2667	15	0	13	0	0.817968	FALSE	0	AT2G04700	30	0.316667
983	AT5G16010	0	0	0	0	1	0	1	1	FALSE	down		Unclustered	0	3	1	0	0	0	0.567435	FALSE	0	AT5G16010	0	0
990	SAG13	2.60927	0.00122865	0.383249	0.154545	11	5	11	2	FALSE	down		Unclustered	2.66667	35.4545	11	0	9	0	0.824584	FALSE	0	SAG13	817	0.263229
991	AT5G06060	0	0	0	0.236111	9	0	9	9	FALSE	down		Unclustered	2.66667	43.2222	9	0	0	0	0.823944	FALSE	0	AT5G06060	0	0.320165
996	AT2G16530	0	0	0	0	1	0	1	1	FALSE	up		Unclustered	0	3	1	0	0	0	0.567435	FALSE	0	AT2G16530	0	0
1009	YLS8	0	0	0	0	1	0	1	1	FALSE	up		Unclustered	0	4	1	0	0	0	0.451131	FALSE	0	YLS8	0	0
1051	TTL1	2.28824	0.00017412	0.437018	0.262698	36	5	36	4	FALSE	down	Cluster 3	Clustered	13.8498	42.75	36	0	32	0	0.845711	FALSE	0	TTL1	151	0.242898
1061	IBR1	2.72603	0.00274752	0.366834	0.108187	19	5	19	14	FALSE	down	Cluster 5	Clustered	5	30.4211	19	0	5	0	0.834827	FALSE	0	IBR1	2274	0.198142
1068	PRR1	3.31429	0	0.301724	0.5	3	6	3	0	FALSE	down		Unclustered	3	14.3333	3	0	3	0	0.737089	FALSE	0	PRR1	0	0.895833
1069	LAC17	0	0	0	0.128571	15	0	15	15	FALSE		Cluster 17	Clustered	1.05	27.3333	15	0	0	0	0.826718	FALSE	0	LAC17	0	0.175214
1071	PGRL1B	0	0	0	0.5	2	0	2	2	FALSE	up		Unclustered	2	21	2	0	0	0	0.774434	FALSE	0	PGRL1B	0	0.7
1099	CER4	3.24194	0.00068766	0.308458	0.166667	3	6	3	2	FALSE	down		Unclustered	2	37.6667	3	0	1	0	0.789373	FALSE	0	CER4	240	0.632768
1105	IRX12	2.37681	0.0002846	0.420732	0.147436	13	5	13	4	FALSE		Cluster 17	Clustered	1.18681	26.6923	13	0	9	0	0.82373	FALSE	0	IRX12	249	0.184085
1112	TDX	2.5	0.0003642	0.4	0.263258	33	5	33	14	FALSE	down	Cluster 3	Clustered	12.9221	43.0909	33	0	19	0	0.841016	FALSE	0	TDX	528	0.253476
1129	ChlAKR	4.02985	0.00035815	0.248148	0.190476	7	7	7	4	FALSE	down		Unclustered	2.4	16.5714	7	0	3	0	0.805591	FALSE	0	ChlAKR	141	0.258929
1160	PXG1	0	0	0	0	1	0	1	1	FALSE	down		Unclustered	0	6	1	0	0	0	0.657277	FALSE	0	PXG1	0	0
1177	AT1G79870	4.27941	0	0.233677	0.333333	3	7	3	1	FALSE	down		Unclustered	1.66667	14.6667	3	0	2	0	0.776142	FALSE	0	AT1G79870	0	0.444444
1182	PSBP-2	3.13514	0	0.318966	0.5	2	5	2	0	FALSE			Unclustered	2	17	2	0	2	0	0.76163	FALSE	0	PSBP-2	0	0.809524
1192	AAE1	3.19192	0.00037205	0.313291	0.108974	13	7	13	2	FALSE	down		Unclustered	4	17.6923	13	0	11	0	0.800896	FALSE	0	AAE1	136	0.212234
1193	AAE17	1	0.00025531	1	0.232143	8	1	8	7	FALSE			Unclustered	2.71429	22.75	8	0	1	0	0.809646	FALSE	0	AAE17	243	0.242021
1195	NDA2	2.50279	0	0.399554	0.166667	6	5	6	0	FALSE	down		Unclustered	3	56.8333	6	0	6	0	0.838882	FALSE	0	NDA2	0	0.296684
1244	AT5G15120	1	0	1	0	1	1	1	0	FALSE	down		Unclustered	0	1	1	0	1	0	1	FALSE	0	AT5G15120	0	0
1245	AT5G39890	0	0	0	0	1	0	1	1	FALSE	down		Unclustered	0	1	1	0	0	0	1	FALSE	0	AT5G39890	0	0
1268	LAC11	2.42857	0.00051845	0.411765	0.114286	15	6	15	8	FALSE	down	Cluster 17	Seed	1.18681	25.3333	15	0	7	0	0.827145	FALSE	0	LAC11	364	0.161966
1271	AT4G20760	4.09231	0	0.244361	0.166667	3	7	3	0	FALSE	down		Unclustered	2	3.33333	3	0	3	0	0.737943	FALSE	0	AT4G20760	0	0.428571
1272	AT4G21580	0	0	0	0.166667	3	0	3	3	FALSE			Unclustered	2	9	3	0	0	0	0.7723	FALSE	0	AT4G21580	0	0.361111
1279	BCB	0	0	0	0	2	0	2	2	FALSE	down		Unclustered	0.666667	6	2	0	0	0	0.734315	FALSE	0	BCB	0	0.5
1285	GOX3	3.50794	0.00087423	0.285068	0.111111	9	6	9	6	FALSE	down		Unclustered	1.60714	20.5556	9	0	3	0	0.804524	FALSE	0	GOX3	483	0.225926
1287	RBOHD	1.57143	0.00091247	0.636364	0.0213675	27	2	27	24	FALSE	down		Unclustered	3.46667	19.5556	27	0	3	0	0.836534	FALSE	0	RBOHD	604	0.129883
1301	AT1G51340	0	0	0	0	2	0	2	2	FALSE			Unclustered	0.666667	2.5	2	0	0	0	0.451558	FALSE	0	AT1G51340	0	0.5
1304	GLYR2	2.52459	0	0.396104	0.2	5	5	5	0	FALSE	down		Unclustered	1.2	62.8	5	0	5	0	0.833974	FALSE	0	GLYR2	0	0.367251
1306	CRR2	1.76923	1.381e-05	0.565217	0.2	5	3	5	1	FALSE	down		Unclustered	3	16.2	5	0	4	0	0.761204	FALSE	0	CRR2	3	0.326531
1309	FD3	2.52229	0	0.396465	0.2	6	5	6	0	FALSE	down		Unclustered	2.2	54.5	6	0	6	0	0.830132	FALSE	0	FD3	0	0.325349
1324	AT1G26320	4.01471	0	0.249084	0.5	3	7	3	1	FALSE			Unclustered	3	14.3333	3	0	2	0	0.788732	FALSE	0	AT1G26320	0	0.434343
1329	AT5G37980	0	0	0	0.5	3	0	3	3	FALSE			Unclustered	3	14.3333	3	0	0	0	0.788732	FALSE	0	AT5G37980	0	0.434343
1331	AT5G39410	0	0	0	0	2	0	2	2	FALSE			Unclustered	0.666667	18.5	2	0	0	0	0.760563	FALSE	0	AT5G39410	0	0.5
1333	LON2	1	2.76e-06	1	0.4	5	1	5	4	FALSE			Unclustered	4	13.8	5	0	1	0	0.731541	FALSE	0	LON2	1	0.492857
1335	AT3G53950	0	0	0	0	1	0	1	1	FALSE	down		Unclustered	0	11	1	0	0	0	0.727273	FALSE	0	AT3G53950	0	0
1340	Erv1	3.17647	0	0.314815	0.0333333	6	7	6	0	FALSE			Unclustered	2	19.5	6	0	6	0	0.795775	FALSE	0	Erv1	0	0.221569
1345	SDRB	2.58678	0.00143965	0.386581	0.141667	16	5	16	7	FALSE	down	Cluster 5	Clustered	5	34.6875	16	0	9	0	0.83184	FALSE	0	SDRB	940	0.229305
1351	APRL5	3.76316	0.00041977	0.265734	0	2	6	2	1	FALSE			Unclustered	0.666667	16	2	0	1	0	0.745412	FALSE	0	APRL5	366	0.5
1357	AT5G21105	1.375	0.00062022	0.727273	0.032967	14	2	14	9	FALSE	down		Unclustered	0.928571	28.7143	14	0	5	0	0.825864	FALSE	0	AT5G21105	1054	0.191934
1385	PyrD	3.20635	0.00097763	0.311881	0.233333	6	6	6	4	FALSE	down		Unclustered	4	39.3333	6	0	2	0	0.82245	FALSE	0	PyrD	281	0.262222
1408	EMB3114	1	0	1	0	1	1	1	0	FALSE			Unclustered	0	2	1	0	1	0	0.553991	FALSE	0	EMB3114	0	0
1409	AT5G07900	0	0	0	0	2	0	2	2	FALSE			Unclustered	0.666667	2	2	0	0	0	0.644686	FALSE	0	AT5G07900	0	0.5
1411	AT1G18270	2.51744	0	0.397229	0.2	5	4	5	0	FALSE			Unclustered	3	62.6	5	0	5	0	0.830132	FALSE	0	AT1G18270	0	0.367059
1419	AO	0	0	0	0.5	2	0	2	2	FALSE	down		Unclustered	2	78	2	0	0	0	0.82309	FALSE	0	AO	0	0.565217
1424	AT5G05370	0	0	0	0	1	0	1	1	FALSE			Unclustered	0	18	1	0	0	0	0.716603	FALSE	0	AT5G05370	0	0
1432	ATPXG2	0	0	0	0	1	0	1	1	FALSE			Unclustered	0	6	1	0	0	0	0.657277	FALSE	0	ATPXG2	0	0
1439	FdC1	2.60714	0.00041877	0.383562	0.238095	7	6	7	5	FALSE			Unclustered	4	54	7	0	2	0	0.834614	FALSE	0	FdC1	431	0.306006
1446	NPQ1	3.25203	0	0.3075	0.0833333	4	7	4	0	FALSE			Unclustered	2	22.25	4	0	4	0	0.80239	FALSE	0	NPQ1	0	0.302083
1449	FRO6	1	0.00018737	1	0.00789474	20	1	20	18	FALSE			Unclustered	3	18.85	20	0	2	0	0.826291	FALSE	0	FRO6	261	0.15
1457	HCF173	2.82231	8.798e-05	0.354319	0.303571	8	7	8	1	FALSE			Unclustered	6	31.75	8	0	7	0	0.817328	FALSE	0	HCF173	41	0.244231
1468	FAO3	3.46875	0.00158077	0.288288	0.05	5	6	5	3	FALSE			Unclustered	2	9.4	5	0	2	0	0.775501	FALSE	0	FAO3	849	0.258824
1477	NDA1	2.8125	0	0.355556	0.127273	11	6	11	0	FALSE	down		Unclustered	1.46667	45.1818	11	0	11	0	0.851046	FALSE	0	NDA1	0	0.204031
1480	NDB3	2.33929	0.00020386	0.427481	0.166667	7	6	7	4	FALSE			Unclustered	3	53.1429	7	0	3	0	0.842723	FALSE	0	NDB3	373	0.263083
1482	NDB1	2.33929	0.00020386	0.427481	0.166667	7	6	7	4	FALSE			Unclustered	3	53.1429	7	0	3	0	0.842723	FALSE	0	NDB1	373	0.263083
1515	LUT1	3.22222	0.00053195	0.310345	0.133333	10	7	10	7	FALSE			Unclustered	3.2381	13.6	10	0	3	0	0.785958	FALSE	0	LUT1	338	0.291304
1537	AT2G34620	1	2.762e-05	1	0	3	1	3	2	FALSE			Unclustered	0.5	5.33333	3	0	1	0	0.734955	FALSE	0	AT2G34620	5	0.333333
1539	AT4G26010	1	0	1	0	2	1	2	0	FALSE	down		Unclustered	0.666667	1.5	2	0	2	0	0.888889	FALSE	0	AT4G26010	0	0.5
1540	AT5G17820	0	0	0	0	2	0	2	2	FALSE	down		Unclustered	0.666667	1.5	2	0	0	0	0.888889	FALSE	0	AT5G17820	0	0.5
1546	CRR28	1.84615	0.00014668	0.541667	0.2	5	3	5	2	FALSE			Unclustered	3	15.8	5	0	3	0	0.769953	FALSE	0	CRR28	42	0.312
1549	CRR22	1.81818	2.76e-06	0.55	0.333333	4	3	4	1	FALSE	down		Unclustered	3	17.75	4	0	3	0	0.725779	FALSE	0	CRR22	1	0.44375
1551	CRR21	2.5	0	0.4	0.5	3	3	3	1	FALSE			Unclustered	3	17	3	0	2	0	0.723005	FALSE	0	CRR21	0	0.485714
1555	DHAR2	3.06667	0	0.326087	0.166667	3	5	3	0	FALSE	down		Unclustered	2	20.6667	3	0	3	0	0.776995	FALSE	0	DHAR2	0	0.356725
1571	AAE18	2.81818	0.00017597	0.354839	0.190476	7	5	7	1	FALSE	down		Unclustered	4	22.7143	7	0	6	0	0.809432	FALSE	0	AAE18	87	0.242704
1678	RBOHB	3.47706	0	0.287599	0.00877193	19	7	19	0	FALSE			Unclustered	3	16.6316	19	0	19	0	0.792574	FALSE	0	RBOHB	0	0.232198
1680	RBOHF	3.26457	0.00074349	0.306319	0.0292308	26	7	26	3	FALSE			Unclustered	4.52381	20.7692	26	0	23	0	0.834187	FALSE	0	RBOHF	494	0.143208
1682	AT3G45810	2.29412	0.0008905	0.435897	0.00877193	19	5	19	6	FALSE			Unclustered	3	16.6316	19	0	13	0	0.792574	FALSE	0	AT3G45810	412	0.232198
1684	AT1G19230	3.47706	0	0.287599	0.00877193	19	7	19	0	FALSE			Unclustered	3	16.6316	19	0	19	0	0.792574	FALSE	0	AT1G19230	0	0.232198
1711	FRO7	1	0.00018737	1	0.00789474	20	1	20	18	FALSE			Unclustered	3	18.85	20	0	2	0	0.826291	FALSE	0	FRO7	261	0.15
1715	FRO8	1	8.218e-05	1	0.00877193	19	1	19	17	FALSE			Unclustered	3	16.6316	19	0	2	0	0.792574	FALSE	0	FRO8	152	0.232198
1719	RHD2	1	8.218e-05	1	0.00877193	19	1	19	17	FALSE			Unclustered	3	16.6316	19	0	2	0	0.792574	FALSE	0	RHD2	152	0.232198
1731	AT1G06620	1	0	1	0	1	1	1	0	FALSE	down		Unclustered	0	3	1	0	1	0	0.681818	FALSE	0	AT1G06620	0	0
1732	AT5G05600	0	0	0	0	3	0	3	3	FALSE	down		Unclustered	0.5	7.33333	3	0	0	0	0.772514	FALSE	0	AT5G05600	0	0.333333
1734	AER	0	0	0	0.25	4	0	4	4	FALSE	down		Unclustered	3	11.25	4	0	0	0	0.790013	FALSE	0	AER	0	0.323529
1741	AT2G36690	1	0	1	0	1	1	1	0	FALSE	down		Unclustered	0	1	1	0	1	0	1	FALSE	0	AT2G36690	0	0
1742	AT5G14130	0	0	0	0	1	0	1	1	FALSE	down		Unclustered	0	1	1	0	0	0	1	FALSE	0	AT5G14130	0	0
1747	AT2G41790	1.33333	0	0.75	0.5	3	2	3	1	FALSE			Unclustered	3	10.6667	3	0	2	0	0.729407	FALSE	0	AT2G41790	0	0.484848
1751	AT2G27680	3.17699	0	0.314763	0	3	7	3	0	FALSE			Unclustered	0.5	14.6667	3	0	3	0	0.777422	FALSE	0	AT2G27680	0	0.350427
1757	AT3G58610	2.625	0	0.380952	0.333333	4	6	4	3	FALSE			Unclustered	3	74.5	4	0	1	0	0.831626	FALSE	0	AT3G58610	0	0.440828
1760	FEY	3.24194	9.6e-06	0.308458	0.166667	3	6	3	2	FALSE	down		Unclustered	2	54	3	0	1	0	0.803884	FALSE	0	FEY	32	0.670833
1772	T21L8.140	2.95385	0.00125041	0.338542	0.127273	11	6	11	4	FALSE			Unclustered	4	40.5455	11	0	7	0	0.841016	FALSE	0	T21L8.140	527	0.222278
1793	PAHX	4.02055	6.076e-05	0.248722	0	2	6	2	1	FALSE			Unclustered	0.666667	11.5	2	0	1	0	0.764618	FALSE	0	PAHX	12	0.552632
1794	ETFQO	3.04138	0.00092263	0.328798	0.05	5	5	5	2	FALSE			Unclustered	2	16	5	0	3	0	0.794494	FALSE	0	ETFQO	364	0.248387
1802	sks17	0	0	0	0	11	0	11	11	FALSE			Unclustered	0.166667	28.6364	11	0	0	0	0.822663	FALSE	0	sks17	0	0.209366
1839	NDC1	2.13333	0.00041198	0.46875	0.166667	7	3	7	5	FALSE			Unclustered	3	53.8571	7	0	2	0	0.844644	FALSE	0	NDC1	627	0.255247
1857	AT2G29170	2.62667	0.00016817	0.380711	0.160714	8	5	8	1	FALSE			Unclustered	1.71429	47.25	8	0	7	0	0.82309	FALSE	0	AT2G29170	261	0.357008
1861	AT1G10310	2.71579	0	0.368217	0.160714	8	5	8	0	FALSE			Unclustered	1.71429	47.25	8	0	8	0	0.82309	FALSE	0	AT1G10310	0	0.357008
1863	AT1G01800	2.93684	0	0.340502	0.166667	3	5	3	0	FALSE			Unclustered	2	54	3	0	3	0	0.803884	FALSE	0	AT1G01800	0	0.670833
1866	SDR5	2.64828	0.0001481	0.377604	0.160714	8	5	8	2	FALSE			Unclustered	1.71429	47.25	8	0	6	0	0.82309	FALSE	0	SDR5	312	0.357008
1868	AT2G29260	2.62667	0.00016817	0.380711	0.160714	8	5	8	1	FALSE			Unclustered	1.71429	47.25	8	0	7	0	0.82309	FALSE	0	AT2G29260	261	0.357008
1871	AT3G46170	2.69	0.00040138	0.371747	0.160714	8	4	8	5	FALSE			Unclustered	1.71429	47.25	8	0	3	0	0.82309	FALSE	0	AT3G46170	812	0.357008
1873	AT3G50560	3.24194	9.6e-06	0.308458	0.166667	3	6	3	2	FALSE			Unclustered	2	54	3	0	1	0	0.803884	FALSE	0	AT3G50560	32	0.670833
1875	AT3G51680	2.69	0.00040138	0.371747	0.160714	8	4	8	5	FALSE			Unclustered	1.71429	47.25	8	0	3	0	0.82309	FALSE	0	AT3G51680	812	0.357008
1878	AT3G55290	3	0.00155984	0.333333	0.125	9	5	9	7	FALSE			Unclustered	1.71429	42.8889	9	0	2	0	0.825011	FALSE	0	AT3G55290	1335	0.311436
1880	AT3G59710	3.24194	9.6e-06	0.308458	0.166667	3	6	3	2	FALSE			Unclustered	2	54	3	0	1	0	0.803884	FALSE	0	AT3G59710	32	0.670833
1883	AT4G09750	3.24194	9.6e-06	0.308458	0.166667	3	6	3	2	FALSE			Unclustered	2	54	3	0	1	0	0.803884	FALSE	0	AT4G09750	32	0.670833
1889	AT5G10050	0	0	0	0.166667	3	0	3	3	FALSE			Unclustered	2	54	3	0	0	0	0.803884	FALSE	0	AT5G10050	0	0.670833
1891	AT5G51030	0	0	0	0.166667	3	0	3	3	FALSE			Unclustered	2	54	3	0	0	0	0.803884	FALSE	0	AT5G51030	0	0.670833
2028	AT2G19940	0	0	0	0	1	0	1	1	FALSE			Unclustered	0	7	1	0	0	0	0.718737	FALSE	0	AT2G19940	0	0
2058	STOP1	1	0	1	0	1	1	1	0	FALSE			Unclustered	0	2	1	0	1	0	0.360862	FALSE	0	STOP1	0	0
2061	QSOX2	4.71429	0	0.212121	0	1	7	1	0	FALSE			Unclustered	0	2	1	0	1	0	0.654716	FALSE	0	QSOX2	0	0
2099	ECI1	2.9931	0	0.334101	0.333333	3	5	3	0	FALSE			Unclustered	1.66667	30	3	0	3	0	0.793854	FALSE	0	ECI1	0	0.46875
2103	AT2G41480	1	0	1	0	1	1	1	0	FALSE			Unclustered	0	2	1	0	1	0	0.596031	FALSE	0	AT2G41480	0	0
2104	AT5G44440	0	0	0	0	2	0	2	2	FALSE			Unclustered	0.666667	2	2	0	0	0	0.686726	FALSE	0	AT5G44440	0	0.5
2160	AT1G60420	2.75449	1.693e-05	0.363043	0.122222	10	6	10	3	FALSE			Unclustered	2.7	44.8	10	0	7	0	0.804524	FALSE	0	AT1G60420	28	0.382906
2202	CYP88A3	3.61803	0	0.276394	0.366667	6	7	6	0	FALSE			Unclustered	3.2381	13.8333	6	0	6	0	0.751814	FALSE	0	CYP88A3	0	0.691667
2211	CYP716A1	0	0	0	0.366667	6	0	6	6	FALSE			Unclustered	3.2381	13.8333	6	0	0	0	0.751814	FALSE	0	CYP716A1	0	0.691667
2283	AT4G39830	2.44643	9.674e-05	0.408759	0.0227273	12	6	12	6	FALSE			Unclustered	1.4	31.5833	12	0	6	0	0.825437	FALSE	0	AT4G39830	174	0.211758
2333	AT4G31240	0	0	0	0.0833333	4	0	4	4	FALSE			Unclustered	2	24.5	4	0	0	0	0.78233	FALSE	0	AT4G31240	0	0.352941
2337	CBR	0	0	0	0	1	0	1	1	FALSE			Unclustered	0	7	1	0	0	0	0.749253	FALSE	0	CBR	0	0
2340	AT5G20080	0	0	0	0	1	0	1	1	FALSE			Unclustered	0	7	1	0	0	0	0.749253	FALSE	0	AT5G20080	0	0
2352	COX19-2	3.07143	0.00067909	0.325581	0.05	5	6	5	2	FALSE		Cluster 15	Seed	2	17	5	0	3	0	0.788092	FALSE	0	COX19-2	429	0.237681
2356	MEE23	3.32203	0	0.30102	0	2	7	2	0	FALSE			Unclustered	0.666667	9.5	2	0	2	0	0.742211	FALSE	0	MEE23	0	0.5
2384	AT4G28570	0	0	0	0.166667	3	0	3	3	FALSE			Unclustered	2	15	3	0	0	0	0.78233	FALSE	0	AT4G28570	0	0.488889
2414	AT5G58787	0	0	0	0	2	0	2	2	FALSE			Unclustered	0.666667	10	2	0	0	0	0.730687	FALSE	0	AT5G58787	0	0.5
2434	AT4G38040	0	0	0	0	1	0	1	1	FALSE			Unclustered	0	2	1	0	0	0	0.666667	FALSE	0	AT4G38040	0	0
2472	GLYR1	2.625	0	0.380952	0	1	6	1	0	FALSE			Unclustered	0	126	1	0	1	0	0.815621	FALSE	0	GLYR1	0	0
2484	sks9	2.44643	5.303e-05	0.408759	0	10	6	10	4	FALSE			Unclustered	0.181818	31.4	10	0	6	0	0.822236	FALSE	0	sks9	104	0.230303
2490	FMO1	3.59211	0	0.278388	0	1	6	1	0	FALSE			Unclustered	0	11	1	0	1	0	0.733888	FALSE	0	FMO1	0	0
2565	AT4G33150	1.33333	0	0.75	0	2	2	2	0	FALSE			Unclustered	0.666667	4.5	2	0	2	0	0.709987	FALSE	0	AT4G33150	0	0.5
2567	AT5G51220	1.83333	0	0.545455	0.5	3	2	3	2	FALSE			Unclustered	3	26.3333	3	0	1	0	0.773794	FALSE	0	AT5G51220	0	0.548611
2661	RHM1	1.33333	0	0.75	0.5	2	2	2	0	FALSE	down		Unclustered	2	4	2	0	2	0	0.647247	FALSE	0	RHM1	0	1
2685	SKU5	2.44643	5.303e-05	0.408759	0	10	6	10	4	FALSE			Unclustered	0.181818	31.4	10	0	6	0	0.822236	FALSE	0	SKU5	104	0.230303
2700	AGC2-1	2.375	1.138e-05	0.421053	0	2	3	2	1	FALSE			Unclustered	0.666667	17	2	0	1	0	0.750107	FALSE	0	AGC2-1	9	0.5
2708	PLAT1	0	0	0	0	1	0	1	1	FALSE			Unclustered	0	14	1	0	0	0	0.70956	FALSE	0	PLAT1	0	0
2738	VEP1	1	0	1	0	1	1	1	0	FALSE			Unclustered	0	2	1	0	1	0	0.639991	FALSE	0	VEP1	0	0
2741	MIOX1	4.17788	0	0.239356	0	1	7	1	0	FALSE			Unclustered	0	3	1	0	1	0	0.698037	FALSE	0	MIOX1	0	0
2742	AT1G59960	3.19324	0.00114333	0.313162	0.166667	3	6	3	2	FALSE			Unclustered	2	23.6667	3	0	1	0	0.788732	FALSE	0	AT1G59960	430	0.630631
2746	AT2G21250	0	0	0	0.5	2	0	2	2	FALSE			Unclustered	2	35	2	0	0	0	0.788306	FALSE	0	AT2G21250	0	0.945946
2748	AT2G21260	0	0	0	0.5	2	0	2	2	FALSE			Unclustered	2	35	2	0	0	0	0.788306	FALSE	0	AT2G21260	0	0.945946
2776	AT5G62420	0	0	0	0.5	2	0	2	2	FALSE			Unclustered	2	35	2	0	0	0	0.788306	FALSE	0	AT5G62420	0	0.945946
2781	sks5	2.90094	0.00211181	0.344715	0.00909091	11	6	11	3	FALSE			Unclustered	2	31.9091	11	0	8	0	0.830559	FALSE	0	sks5	846	0.2059
2785	LAC2	2.4058	4.043e-05	0.415663	0	10	5	10	3	FALSE			Unclustered	0.181818	31.4	10	0	7	0	0.822236	FALSE	0	LAC2	90	0.230303
2789	LAC3	2.4058	4.043e-05	0.415663	0	10	5	10	3	FALSE			Unclustered	0.181818	31.4	10	0	7	0	0.822236	FALSE	0	LAC3	90	0.230303
2796	LAC5	2.4058	4.043e-05	0.415663	0	10	5	10	3	FALSE			Unclustered	0.181818	31.4	10	0	7	0	0.822236	FALSE	0	LAC5	90	0.230303
2800	LAC6	2.4058	4.043e-05	0.415663	0	10	5	10	3	FALSE			Unclustered	0.181818	31.4	10	0	7	0	0.822236	FALSE	0	LAC6	90	0.230303
2805	FAR2	3.24194	0	0.308458	0.5	2	6	2	1	FALSE			Unclustered	2	53.5	2	0	1	0	0.783824	FALSE	0	FAR2	0	0.990741
2835	LAC12	1.375	0.00049873	0.727273	0	10	2	10	5	FALSE			Unclustered	0.181818	31.4	10	0	5	0	0.822236	FALSE	0	LAC12	914	0.230303
2840	LAC13	1.375	0.00049873	0.727273	0	10	2	10	5	FALSE			Unclustered	0.181818	31.4	10	0	5	0	0.822236	FALSE	0	LAC13	914	0.230303
2863	sks3	1.33333	0.0007409	0.75	0	10	2	10	6	FALSE			Unclustered	0.181818	31.4	10	0	4	0	0.822236	FALSE	0	sks3	978	0.230303
2953	AT2G17970	1	0	1	0.333333	3	1	3	0	FALSE			Unclustered	1.66667	5	3	0	3	0	0.606487	FALSE	0	AT2G17970	0	0.714286
2960	KUOX1	1	0	1	0	1	1	1	0	FALSE			Unclustered	0	11	1	0	1	0	0.731968	FALSE	0	KUOX1	0	0
2964	CKX6	4.45312	4.787e-05	0.224561	0	3	7	3	2	FALSE			Unclustered	0.5	10	3	0	1	0	0.732394	FALSE	0	CKX6	19	0.692308
2997	AT3G07670	3.375	0	0.296296	0	1	5	1	0	FALSE			Unclustered	0	4	1	0	1	0	0.653649	FALSE	0	AT3G07670	0	0
2998	PLR1	2.71429	0.00061821	0.368421	0	4	4	4	3	FALSE			Unclustered	0.4	6	4	0	1	0	0.744345	FALSE	0	PLR1	176	0.294118
3038	EFE	3.99052	0	0.250594	0	1	6	1	0	FALSE			Unclustered	0	8	1	0	1	0	0.713402	FALSE	0	EFE	0	0
3136	PRXR1	0	0	0	0	1	0	1	1	FALSE			Unclustered	0	3	1	0	0	0	0.647247	FALSE	0	PRXR1	0	0
3200	AT4G20350	1	5.52e-06	1	0.333333	3	1	3	2	FALSE			Unclustered	1.66667	5	3	0	1	0	0.606487	FALSE	0	AT4G20350	1	0.714286
3206	AT4G13010	1	0	1	0	2	1	2	0	FALSE			Unclustered	0.666667	6.5	2	0	2	0	0.70764	FALSE	0	AT4G13010	0	0.5
3208	IM	3.41176	0	0.293103	0	1	5	1	0	FALSE			Unclustered	0	4	1	0	1	0	0.649595	FALSE	0	IM	0	0
3213	AT4G27250	2.625	0	0.380952	0.5	2	6	2	1	FALSE			Unclustered	2	119	2	0	1	0	0.825864	FALSE	0	AT4G27250	0	0.73913
3215	AT1G09500	2.6129	0	0.382716	0.5	2	6	2	0	FALSE			Unclustered	2	119	2	0	2	0	0.825864	FALSE	0	AT1G09500	0	0.73913
3217	AT2G23910	2.6129	0	0.382716	0.5	2	6	2	0	FALSE			Unclustered	2	119	2	0	2	0	0.825864	FALSE	0	AT2G23910	0	0.73913
3219	TKPR2	2.6129	0	0.382716	0.5	2	6	2	0	FALSE			Unclustered	2	119	2	0	2	0	0.825864	FALSE	0	TKPR2	0	0.73913
3221	AT1G25460	2.6129	0	0.382716	0.5	2	6	2	0	FALSE			Unclustered	2	119	2	0	2	0	0.825864	FALSE	0	AT1G25460	0	0.73913
3223	AT2G02400	2.6129	0	0.382716	0.5	2	6	2	0	FALSE			Unclustered	2	119	2	0	2	0	0.825864	FALSE	0	AT2G02400	0	0.73913
3226	AT1G51410	2.6129	0	0.382716	0.5	2	6	2	0	FALSE			Unclustered	2	119	2	0	2	0	0.825864	FALSE	0	AT1G51410	0	0.73913
3228	AT1G09490	2.6129	0	0.382716	0.5	2	6	2	0	FALSE			Unclustered	2	119	2	0	2	0	0.825864	FALSE	0	AT1G09490	0	0.73913
3231	AT3G27890.1	1	0	1	0	1	1	1	0	FALSE			Unclustered	0	1	1	0	1	0	1	FALSE	0	AT3G27890.1	0	0
3232	AT5G17000	0	0	0	0	1	0	1	1	FALSE			Unclustered	0	1	1	0	0	0	1	FALSE	0	AT5G17000	0	0
3234	AT5G19440	0	0	0	0.5	2	0	2	2	FALSE			Unclustered	2	119	2	0	0	0	0.825864	FALSE	0	AT5G19440	0	0.73913
3252	AT5G58490	0	0	0	0.5	2	0	2	2	FALSE			Unclustered	2	119	2	0	0	0	0.825864	FALSE	0	AT5G58490	0	0.73913
3262	LPR2	2.625	0	0.380952	0	1	6	1	0	FALSE			Unclustered	0	126	1	0	1	0	0.815621	FALSE	0	LPR2	0	0
3291	AT3G45770	3.40196	0.00068361	0.293948	0.0047619	15	5	15	9	FALSE			Unclustered	2	17.4667	15	0	6	0	0.825224	FALSE	0	AT3G45770	862	0.117731
3351	AT4G11290	2.71429	0	0.368421	0	1	4	1	0	FALSE			Unclustered	0	26	1	0	1	0	0.756082	FALSE	0	AT4G11290	0	0
3376	AT4G20830	1	0	1	0	1	1	1	0	FALSE			Unclustered	0	2	1	0	1	0	0.643619	FALSE	0	AT4G20830	0	0
3391	LPR1	2.625	0	0.380952	0	1	6	1	0	FALSE			Unclustered	0	126	1	0	1	0	0.815621	FALSE	0	LPR1	0	0
3464	AT5G61510	0	0	0	0	1	0	1	1	FALSE			Unclustered	0	112	1	0	0	0	0.800256	FALSE	0	AT5G61510	0	0
3473	AT4G30170	1	0	1	0	1	1	1	0	FALSE			Unclustered	0	2	1	0	1	0	0.666667	FALSE	0	AT4G30170	0	0
