# Supplementary material for: Transcriptomic Analysis Reveals Cu/Zn SODs Acting as Hub Genes of SODs in Hylocereus undatus Induced by Trypsin during Storage
Source: Antioxidants (Basel). 2020 Feb 17;9(2):162. doi: 10.3390/antiox9020162 (PMC7070240; doi:10.3390/antiox9020162)
Supplement: Supplementary file 1 [file antioxidants-09-00162-s001.zip › antioxidants-699062-supplementary-revised-2/Table S8 Clusters ROS1027.xlsx]

## Sheet: Untitled
MCODE App Results
Date: Jun 23, 2019 9:44:50 AM
Parameters:
Network Scoring:
Include Loops: false Degree Cutoff: 2
Cluster Finding:
Node Score Cutoff: 0.2 Haircut: true Fluff: false K-Core: 2 Max. Depth from Seed: 100
Cluster	Score (Density*#Nodes)	Nodes	Edges	Node IDs
1	17.444	19	157	At5g06290, NTRC, CXIP2, TPX1, FSD3, GPX1, GRXS17, MSD1, GPX8, At3g24170, HCF164, FSD2, PER1, PRXIIF, At3g06730, GR, AT3G52960, GPX3, CXIP1
2	10.833	25	130	PEX11E, CRD1, AT1G74470, PEX3, HPR, PEX11D, FD2, PSBQ-2, AOR, PEX5, RCA, PEX11C, PSBO2, PSBP-1, PEX12, PEX19-2, TAPX, PEX14, PEX7, FNR2, SSE1, PEX6, PEX10, TED3, PEX11A
3	9.905	22	104	ACHT5, AT3G62950, TRX1, ACHT1, TRX2, AT5G20500, CSD1, AT4G35090, GRXC2, CSD3, CAT1, CXXS1, ACHT4, CDSP32, GRX480, TTL1, WCRKC2, WCRKC1, TH9, GPX6, TDX, CSD2
4	9.905	22	104	NAD4, AT4G37830, AT1G80230, COX1, NAD5B, NDHD, CI51, NAD1A, AT1G16700, NDHF, SAPX, APX1, MPPalpha, NAD7, EMB1467, NDHG, AT3G15640, AT5G40810, AT5G25450, GLU1, AT1G51980, AT5G11770
5	5.75	17	46	ACX2, ECH2, SIR, RNR2A, SDRB, ACX4, THY-2, THY-1, ACX1, MFP2, NIA1, NIR1, NIA2, ECHIA, IBR1, P5CS1, P5CS2
6	4.5	5	9	ACD2, HCAR, LIN2, ACD1, NOL
7	4.5	5	9	AT1G36310, AT1G31600, AT5G01780, ALKBH2, AT3G14160
8	4.4	6	11	mtACP2, CIB22, MTACP-1, mtACP3, AT1G15120, AT3G03070
9	4	4	6	TT12, BAN, TT7, F3H
10	4	4	6	PAO2, PAO5, PAO4, AT4G12290
11	4	4	6	DXR, HDR, HMG1, MVD1
12	3.5	5	7	ERO2, PDIL2-2, APR3, APR1, ERO1
13	3.5	5	7	LOX1, AOC3, AOC4, AOS, OPR3
14	3.333	4	5	COX2, AT5G13440, cob, AT5G13430
15	3	3	3	AT1G02410, COX19-2, COX15
16	3	3	3	AT2G39260, RPL10B, UPF3
17	3	3	3	LAC11, LAC17, IRX12
